# Supplementary material for: Comparative genomic and ecological insights into Salmonella enterica serovar Kumasi ST2302 from the first Asian clinical isolate
Source: Front Microbiol. 2026 Feb 27;17:1746150. doi: 10.3389/fmicb.2026.1746150 (PMC12982441; doi:10.3389/fmicb.2026.1746150)
Supplement: Supplementary file 1 [file Table_1.xlsx]

## Sheet: S1
Table S1. Clinical, laboratory, and microbiological findings of the patient
Date	Stool characteristics	Blood test	Stool microscopy*	Occult blood	Viral antigen test	Stool culture	Treatment	Notes
May 11, 2024	Watery stool, ~5 times/day, with visible blood streaks; no mucus, pus, or foul odor	WBC: 7.88×10⁹/L; CRP: 7.3 mg/L	WBC: 2–5 /HPF; RBC: >15 /HPF; Phagocytes: 1–3 /HPF	Positive	Rotavirus, norovirus, adenovirus: Negative	Not tested	Probiotics, montmorillonite; stool culture ordered	Initial presentation
May 14, 2024	Loose stool	–	WBC: 0–1 /HPF; RBC: 1–2 /HPF	Negative	–	Not tested	Continued probiotics, montmorillonite	Clinical improvement
May 17, 2024	Loose stool	–	Not specified	Not specified	–	Salmonella spp. (drug-sensitive)	Continued probiotics, montmorillonite	Confirmed infection
May 20, 2024	Normal	–	Normal	Negative	–	Negative	None (supportive care stopped)	Clinical cure
*HPF = high-power field

## Sheet: S2
Table S2. Metadata and comparative genomic profiles of 21 Salmonella enterica serovar Kumasi isolates
Accession	Biosample	Bioproject	Year	Country	Continent	Source	Isolation source	Serovar	Sequence Type	Antimicrobial resistance gene		Plasmid replicon			Fimbrial adherence determinants																		Macrophage inducible genes	Magnesium uptake		Nonfimbrial adherence determinants			Secretion system
										parC(T57S)	aac(6)-Iaa	IncFIB(S)	IncFIB(pHCM2)	IncFII(S)	Agf/Csg							Fim					Pef			Ste			Mig-14	Mg2+ transport		MisL	RatB	SinH	TTSS (SPI-1 encode)
															csgA	csgB	csgC	csgD	csgE	csgF	csgG	fimC	fimD	fimF	fimH	fimI	pefB	pefC	pefD	steA	steB	steC	mig-14	mgtB	mgtC	misL	ratB	sinH	invA	invB	invC	invE	invF	invG	invH	invI	invJ	orgA	orgB
GCA_003891815.1	SAMN09784619	PRJNA186035	2018	USA	North America	Plant	kratom	Kumasi	2302	1	1	0	0	0	99.34	100	99.39	98.92	100	100	99.16	98.56	98.78	98.27	97.82	98.88	0	0	0	94.79	95.52	96.36	97.55	98.75	98.56	97.35	89.93	95.22	99.08	99.27	99.31	99.37	99.37	99.53	99.32	99.55	99.31	99.5	97.54
GCA_004265565.1	SAMN03473937	PRJNA248792	2015	United Kingdom	Europe	Human		Kumasi	2302	1	1	1	0	0	99.34	100	99.39	98.92	100	100	99.16	98.56	98.78	98.27	97.82	98.69	98.02	97.39	99.11	94.79	95.52	96.36	97.55	98.75	98.56	97.31	89.93	95.26	99.08	99.27	99.31	99.37	99.37	99.53	99.32	99.55	99.31	99.5	97.54
GCA_005679155.1	SAMN08930355	PRJNA186035	2018	USA	North America	Plant	kratom	Kumasi	2302	1	1	0	1	0	99.34	100	99.39	98.92	100	100	99.16	98.56	98.78	98.27	97.82	98.88	0	0	0	94.79	95.52	96.36	97.55	98.75	98.56	97.35	89.94	95.26	99.08	99.27	99.31	99.37	99.37	99.53	99.32	99.55	99.31	99.5	97.54
GCA_005682805.1	SAMN09784574	PRJNA186035	2018	USA	North America	Plant	kratom	Kumasi	2302	1	1	0	0	0	99.34	100	99.39	98.92	100	100	99.16	98.56	98.78	98.27	97.82	98.88	0	0	0	94.79	95.52	96.36	97.55	98.75	98.56	97.35	89.94	95.26	99.08	99.27	99.31	99.37	99.37	99.53	99.32	99.55	99.31	99.5	97.54
GCA_005733055.1	SAMN10879229	PRJNA186035	2019	Indonesia	Asia	Seasoning	powder	Kumasi	2302	1	1	0	0	0	99.34	100	99.39	98.92	100	100	99.16	98.56	98.78	98.27	97.82	98.88	0	0	0	94.79	95.52	0	97.55	98.75	98.56	97.35	89.94	95.26	99.08	99.27	99.31	99.37	99.37	99.53	99.32	99.55	99.31	99.5	97.54
GCA_005742235.1	SAMN11249385	PRJNA186035	2019	Indonesia	Asia	Plant	kratom	Kumasi	2302	1	1	0	0	0	99.34	100	99.39	98.92	100	100	99.16	98.41	98.55	98.27	97.82	98.88	0	0	0	94.79	95.52	96.36	97.55	98.75	98.56	97.35	89.94	95.26	99.08	99.27	99.31	99.37	99.37	99.53	99.32	99.55	99.31	99.5	97.54
GCA_005743755.1	SAMN11249421	PRJNA186035	2019	Indonesia	Asia	Plant	kratom	Kumasi	2302	1	1	0	0	0	99.34	100	99.39	98.92	100	100	99.16	98.41	98.55	98.27	97.82	98.88	0	0	0	94.79	95.52	96.36	97.55	98.75	98.56	97.35	89.94	95.26	99.08	99.27	99.31	99.37	99.37	99.53	99.32	99.55	99.31	99.5	97.54
GCA_005852425.1	SAMN11407964	PRJNA186035	2019	Indonesia	Asia	Environment		Kumasi	2302	1	1	0	0	0	99.34	100	99.39	98.92	100	100	99.16	98.56	98.78	98.27	97.82	98.88	0	0	0	94.79	95.52	96.36	97.55	98.75	98.56	97.35	89.94	95.26	99.08	99.27	99.31	99.37	99.37	99.53	99.32	99.55	99.31	99.5	97.54
GCA_005902525.1	SAMN10879431	PRJNA186035	2019	Indonesia	Asia	Seasoning	powder	Kumasi	2302	1	1	0	0	0	99.34	100	99.39	98.92	100	100	99.16	98.56	98.78	98.27	97.82	98.88	0	0	0	94.79	95.52	96.36	97.55	98.75	98.56	97.35	89.94	95.26	99.08	99.27	99.31	99.37	99.37	99.53	99.32	99.55	99.31	99.5	97.54
GCA_006033055.1	SAMN05774058	PRJNA186035	2016	Uganda	Africa	Food	sesame seed	Kumasi	3567	1	1	0	0	1	99.78	100	99.08	99.23	100	99.76	99.28	98.12	98.74	99.42	97.62	97.94	0	0	0	98.42	100	96.53	97.55	98.79	98.99	98.81	87.37	95.76	99.12	100	99.38	99.37	99.37	99.23	99.32	99.55	99.5	100	99.71
GCA_006279105.1	SAMN08930527	PRJNA186035	2018	USA	North America	Plant	kratom	Kumasi	2302	1	1	0	0	0	99.34	100	99.39	98.92	100	100	99.16	98.56	98.78	98.27	97.82	98.88	0	0	0	94.79	95.52	96.36	97.55	98.75	98.56	97.35	89.94	95.26	99.08	99.27	99.31	99.37	99.37	99.53	99.32	99.55	99.31	99.5	97.54
GCA_006279205.1	SAMN08930600	PRJNA186035	2018	USA	North America	Plant	kratom	Kumasi	2302	1	1	0	0	0	99.34	100	99.39	98.92	100	100	99.16	98.56	98.78	98.27	97.82	98.88	0	0	0	94.79	95.52	96.36	97.55	98.75	98.56	97.35	89.94	95.26	99.08	99.27	99.31	99.37	99.37	99.53	99.32	99.55	99.31	99.5	97.54
GCA_006279225.1	SAMN08930552	PRJNA186035	2018	USA	North America	Plant	kratom	Kumasi	2302	1	1	0	0	0	99.34	100	99.39	98.92	100	100	99.16	98.56	98.78	98.27	97.82	98.88	0	0	0	94.79	95.52	96.36	97.55	98.75	98.56	97.35	89.94	95.26	99.08	99.27	99.31	99.37	99.37	99.53	99.32	99.55	99.31	99.5	97.54
GCA_006320865.1	SAMN08783980	PRJNA186035	2018	USA	North America	Plant	kratom	Kumasi	2302	1	1	0	0	0	99.34	100	99.39	98.92	100	100	99.16	98.56	98.78	98.27	97.82	98.88	0	0	0	94.79	95.52	0	97.55	98.75	98.56	97.35	89.92	95.26	99.08	99.27	99.31	99.37	99.37	99.53	99.32	99.55	99.31	99.5	97.54
GCA_007151525.1	SAMN09302470	PRJNA248792	2018	United Kingdom	Europe	Human		Kumasi	4834	1	1	0	0	0	99.34	100	99.39	99.23	100	100	99.04	98.56	98.74	98.27	97.82	98.88	0	0	0	94.79	95.77	95.02	97.32	98.64	98.71	98.01	90.61	95.26	99.17	99.27	99.23	99.37	99.37	99.53	99.32	99.55	99.11	99.33	97.69
GCA_007342315.1	SAMN10144502	PRJNA186035	2018	Indonesia	Asia	Seasoning	kratom	Kumasi	2302	1	1	0	0	0	99.34	100	99.39	98.92	100	100	99.16	98.56	98.78	98.27	97.82	98.88	0	0	0	94.79	95.52	96.36	97.55	98.75	98.56	97.35	89.94	95.26	99.08	99.27	99.31	99.37	99.37	99.53	99.32	99.55	99.31	99.5	97.54
GCA_007491485.1	SAMN08943181	PRJNA186035	2018	USA	North America	Seasoning	kratom	Kumasi	2302	1	1	0	0	0	99.34	100	99.39	98.92	100	100	99.16	98.56	98.78	98.27	97.82	98.88	0	0	0	94.79	95.52	96.36	97.55	98.75	98.56	97.35	89.94	95.26	99.08	99.27	99.31	99.37	99.37	99.53	99.32	99.55	99.31	99.5	97.54
GCA_007492105.1	SAMN08930447	PRJNA186035	2018	USA	North America	Plant	kratom	Kumasi	2302	1	1	0	0	0	99.34	100	99.39	98.92	100	100	99.16	98.56	98.78	98.27	97.82	98.88	0	0	0	94.79	95.52	96.36	97.55	98.75	98.56	97.35	89.94	95.26	99.08	99.27	99.31	99.37	99.37	99.53	99.32	99.55	99.31	99.5	97.54
GCA_010459855.1	SAMN03475505	PRJNA248792	2015	United Kingdom	Europe	Human		Kumasi	2302	1	1	1	0	0	99.34	100	99.39	98.92	100	100	99.16	98.56	98.78	98.27	97.82	98.69	98.02	97.39	99.11	94.79	95.52	96.36	97.55	98.75	98.56	97.31	89.93	95.26	99.08	99.27	99.31	99.37	99.37	99.53	99.32	99.55	99.31	99.5	97.54
GCA_014759645.1	SAMN02844429	PRJNA186035	2006	India	Asia	Food	peppercorn	Kumasi	2302	1	1	0	0	0	99.34	100	99.39	98.92	100	100	99.16	98.56	98.78	98.27	97.82	98.88	0	0	0	94.79	95.52	96.36	97.55	98.75	98.56	97.35	89.94	95.26	99.08	99.27	99.31	99.37	99.37	99.53	99.32	99.55	99.31	99.5	97.54
XXB410	SAMN50839459	PRJNA1311721	2024	China	Asia	Human	human stool	Kumasi	2302	1	1	0	0	0	99.34	100	99.39	98.92	100	100	99.16	98.56	98.78	98.27	97.82	98.88	0	0	0	94.79	95.52	96.36	97.55	98.75	98.56	97.35	89.94	95.26	99.08	99.27	99.31	99.37	99.37	99.53	99.32	99.55	99.31	99.5	97.54
[truncated: 68 more columns]

## Sheet: S3
Table S3. Detailed SPIFinder prediction results for 21 Salmonella Kumasi genomes.
Accession	SPI Element	Identity (%)	Coverage (bp)	Insertion Site	Contig ID	Position in contig	Accession number
GCA_003891815.1	C63PI	99.1	3997 / 4000	fhlA	RTVF01000003.1 Salmonella enterica strain FDA0994435-S002-019 SAMN09784619-rid6454103.denovo.03, whole genome shotgun sequence	166763..170759	AF128999
GCA_004265565.1	C63PI	99.1	3997 / 4000	fhlA	AAAGEG010000001.1 Salmonella enterica subsp. enterica strain 83719 SAMN03473937-rid5053303.denovo.01, whole genome shotgun sequence	35626..39622	AF128999
GCA_005679155.1	C63PI	99.1	3997 / 4000	fhlA	AADNOH010000001.1 Salmonella enterica strain FDA1048245-S009-007 SAMN08930355-rid5978593.denovo.01, whole genome shotgun sequence	136471..140467	AF128999
GCA_005682805.1	C63PI	99.1	3997 / 4000	fhlA	AADNUZ010000001.1 Salmonella enterica strain FDA0994433-C001-021 SAMN09784574-rid6454093.denovo.01, whole genome shotgun sequence	136471..140467	AF128999
GCA_005733055.1	C63PI	99.1	3997 / 4000	fhlA	AADRFK010000009.1 Salmonella enterica strain FDA1095595-C002-023 SAMN10879229-rid7230273.denovo.09, whole genome shotgun sequence	111009..115005	AF128999
GCA_005742235.1	C63PI	99.1	3997 / 4000	fhlA	AADSDD010000010.1 Salmonella enterica strain FDA1099766-002-003 SAMN11249385-rid7384713.denovo.10, whole genome shotgun sequence	36335..40331	AF128999
GCA_005743755.1	C63PI	99.1	3997 / 4000	fhlA	AADSDH010000009.1 Salmonella enterica strain FDA1099766-002-001 SAMN11249421-rid7384993.denovo.09, whole genome shotgun sequence	36335..40331	AF128999
GCA_005852425.1	C63PI	99.1	3997 / 4000	fhlA	AADYKB010000012.1 Salmonella enterica strain FDA1097800-S015-002 SAMN11407964-rid7497693.denovo.012, whole genome shotgun sequence	90250..94246	AF128999
GCA_005902525.1	C63PI	99.1	3997 / 4000	fhlA	AAEAPH010000004.1 Salmonella enterica subsp. diarizonae strain FDA1095595-C001-024 SAMN10879431-rid7230603.denovo.04, whole genome shotgun sequence	136471..140467	AF128999
GCA_006033055.1	C63PI	99.05	4000 / 4000	fhlA	AAEKAH010000022.1 Salmonella enterica strain FDA955948 SAMN05774058-rid5325743.denovo.022, whole genome shotgun sequence	57683..61682	AF128999
GCA_006279105.1	C63PI	99.1	3997 / 4000	fhlA	AAFAQJ010000017.1 Salmonella enterica strain FDA1021172-S001-001 SAMN08930527-rid5976293.denovo.017, whole genome shotgun sequence	77926..81922	AF128999
GCA_006279205.1	C63PI	99.1	3997 / 4000	fhlA	AAFAQL010000016.1 Salmonella enterica strain FDA1021172-S005-035 SAMN08930600-rid5976393.denovo.016, whole genome shotgun sequence	21069..25065	AF128999
GCA_006279225.1	C63PI	99.1	3997 / 4000	fhlA	AAFAQM010000004.1 Salmonella enterica strain FDA1021172-S007-056 SAMN08930552-rid5976403.denovo.04, whole genome shotgun sequence	111096..115092	AF128999
GCA_006320865.1	C63PI	99.1	3997 / 4000	fhlA	AAFDOE010000001.1 Salmonella enterica strain FDA1031138-S005-074 SAMN08783980-rid5954483.denovo.01, whole genome shotgun sequence	169168..173164	AF128999
GCA_007151525.1	C63PI	99.02	3997 / 4000	fhlA	AAHDTY010000031.1 Salmonella enterica subsp. enterica serovar Kumasi strain 478540 SAMN09302470-rid4580273.denovo.031, whole genome shotgun sequence	35451..39447	AF128999
GCA_007342315.1	C63PI	99.1	3997 / 4000	fhlA	AAHRRI010000032.1 Salmonella enterica subsp. enterica serovar Kumasi strain FDA1083935-C001-009 SAMN10144502-rid6764023.denovo.032, whole genome shotgun sequence	39697..43693	AF128999
GCA_007491485.1	C63PI	99.1	3997 / 4000	fhlA	AAICMP010000007.1 Salmonella enterica strain CFSAN079773 SAMN08943181-rid5978843.denovo.07, whole genome shotgun sequence	136471..140467	AF128999
GCA_007492105.1	C63PI	99.1	3997 / 4000	fhlA	AAICOM010000003.1 Salmonella enterica strain FDA1021172-S004-025 SAMN08930447-rid5976313.denovo.03, whole genome shotgun sequence	136471..140467	AF128999
GCA_010459855.1	C63PI	99.1	3997 / 4000	fhlA	AANUQP010000001.1 Salmonella enterica subsp. enterica strain 83718 SAMN03475505-rid5056253.denovo.01, whole genome shotgun sequence	35509..39505	AF128999
GCA_014759645.1	C63PI	99.1	3997 / 4000	fhlA	AAWIOZ010000003.1 Salmonella enterica subsp. enterica serovar Kumasi strain FDA389712 SAMN02844429-rid5029223.denovo.03, whole genome shotgun sequence	157560..161556	AF128999
XXB410	C63PI	99.1	3997 / 4000	fhlA	1 length=594055 depth=1.00x	453714..457710	AF128999
GCA_003891815.1	SPI-1	98.45	2705 / 2705	fhlA/mutS	RTVF01000003.1 Salmonella enterica strain FDA0994435-S002-019 SAMN09784619-rid6454103.denovo.03, whole genome shotgun sequence	171338..174033	AF148689
	SPI-1	97.95	439 / 440	Not_published	RTVF01000003.1 Salmonella enterica strain FDA0994435-S002-019 SAMN09784619-rid6454103.denovo.03, whole genome shotgun sequence	176694..177132	AY956822
	SPI-1	99.07	430 / 430	Not_published	RTVF01000003.1 Salmonella enterica strain FDA0994435-S002-019 SAMN09784619-rid6454103.denovo.03, whole genome shotgun sequence	178803..179232	AY956823
	SPI-1	99.04	415 / 415	Not_published	RTVF01000003.1 Salmonella enterica strain FDA0994435-S002-019 SAMN09784619-rid6454103.denovo.03, whole genome shotgun sequence	199288..199702	AY956825
	SPI-1	98.07	259 / 257	-	RTVF01000003.1 Salmonella enterica strain FDA0994435-S002-019 SAMN09784619-rid6454103.denovo.03, whole genome shotgun sequence	200582..200840	JN982040
	SPI-1	98.04	3156 / 3141	fhlA/mutS	RTVF01000003.1 Salmonella enterica strain FDA0994435-S002-019 SAMN09784619-rid6454103.denovo.03, whole genome shotgun sequence	208562..211714	U16303
GCA_004265565.1	SPI-1	98.45	2705 / 2705	fhlA/mutS	AAAGEG010000001.1 Salmonella enterica subsp. enterica strain 83719 SAMN03473937-rid5053303.denovo.01, whole genome shotgun sequence	40201..42896	AF148689
	SPI-1	97.95	439 / 440	Not_published	AAAGEG010000001.1 Salmonella enterica subsp. enterica strain 83719 SAMN03473937-rid5053303.denovo.01, whole genome shotgun sequence	45557..45995	AY956822
	SPI-1	99.07	430 / 430	Not_published	AAAGEG010000001.1 Salmonella enterica subsp. enterica strain 83719 SAMN03473937-rid5053303.denovo.01, whole genome shotgun sequence	47666..48095	AY956823
	SPI-1	99.04	415 / 415	Not_published	AAAGEG010000001.1 Salmonella enterica subsp. enterica strain 83719 SAMN03473937-rid5053303.denovo.01, whole genome shotgun sequence	68151..68565	AY956825
	SPI-1	98.07	259 / 257	-	AAAGEG010000001.1 Salmonella enterica subsp. enterica strain 83719 SAMN03473937-rid5053303.denovo.01, whole genome shotgun sequence	69445..69703	JN982040
	SPI-1	98.04	3156 / 3141	fhlA/mutS	AAAGEG010000001.1 Salmonella enterica subsp. enterica strain 83719 SAMN03473937-rid5053303.denovo.01, whole genome shotgun sequence	77425..80577	U16303
GCA_005679155.1	SPI-1	98.45	2705 / 2705	fhlA/mutS	AADNOH010000001.1 Salmonella enterica strain FDA1048245-S009-007 SAMN08930355-rid5978593.denovo.01, whole genome shotgun sequence	141046..143741	AF148689
	SPI-1	97.95	439 / 440	Not_published	AADNOH010000001.1 Salmonella enterica strain FDA1048245-S009-007 SAMN08930355-rid5978593.denovo.01, whole genome shotgun sequence	146402..146840	AY956822
	SPI-1	99.07	430 / 430	Not_published	AADNOH010000001.1 Salmonella enterica strain FDA1048245-S009-007 SAMN08930355-rid5978593.denovo.01, whole genome shotgun sequence	148511..148940	AY956823
	SPI-1	99.04	415 / 415	Not_published	AADNOH010000001.1 Salmonella enterica strain FDA1048245-S009-007 SAMN08930355-rid5978593.denovo.01, whole genome shotgun sequence	168996..169410	AY956825
	SPI-1	98.07	259 / 257	-	AADNOH010000001.1 Salmonella enterica strain FDA1048245-S009-007 SAMN08930355-rid5978593.denovo.01, whole genome shotgun sequence	170290..170548	JN982040
	SPI-1	98.04	3156 / 3141	fhlA/mutS	AADNOH010000001.1 Salmonella enterica strain FDA1048245-S009-007 SAMN08930355-rid5978593.denovo.01, whole genome shotgun sequence	178270..181422	U16303
GCA_005682805.1	SPI-1	98.45	2705 / 2705	fhlA/mutS	AADNUZ010000001.1 Salmonella enterica strain FDA0994433-C001-021 SAMN09784574-rid6454093.denovo.01, whole genome shotgun sequence	141046..143741	AF148689
	SPI-1	97.95	439 / 440	Not_published	AADNUZ010000001.1 Salmonella enterica strain FDA0994433-C001-021 SAMN09784574-rid6454093.denovo.01, whole genome shotgun sequence	146402..146840	AY956822
	SPI-1	99.07	430 / 430	Not_published	AADNUZ010000001.1 Salmonella enterica strain FDA0994433-C001-021 SAMN09784574-rid6454093.denovo.01, whole genome shotgun sequence	148511..148940	AY956823
	SPI-1	99.04	415 / 415	Not_published	AADNUZ010000001.1 Salmonella enterica strain FDA0994433-C001-021 SAMN09784574-rid6454093.denovo.01, whole genome shotgun sequence	168996..169410	AY956825
	SPI-1	98.07	259 / 257	-	AADNUZ010000001.1 Salmonella enterica strain FDA0994433-C001-021 SAMN09784574-rid6454093.denovo.01, whole genome shotgun sequence	170290..170548	JN982040
	SPI-1	98.04	3156 / 3141	fhlA/mutS	AADNUZ010000001.1 Salmonella enterica strain FDA0994433-C001-021 SAMN09784574-rid6454093.denovo.01, whole genome shotgun sequence	178270..181422	U16303
GCA_005733055.1	SPI-1	98.45	2705 / 2705	fhlA/mutS	AADRFK010000009.1 Salmonella enterica strain FDA1095595-C002-023 SAMN10879229-rid7230273.denovo.09, whole genome shotgun sequence	115584..118279	AF148689
	SPI-1	97.95	439 / 440	Not_published	AADRFK010000009.1 Salmonella enterica strain FDA1095595-C002-023 SAMN10879229-rid7230273.denovo.09, whole genome shotgun sequence	120940..121378	AY956822
	SPI-1	99.07	430 / 430	Not_published	AADRFK010000009.1 Salmonella enterica strain FDA1095595-C002-023 SAMN10879229-rid7230273.denovo.09, whole genome shotgun sequence	123049..123478	AY956823
	SPI-1	99.04	415 / 415	Not_published	AADRFK010000009.1 Salmonella enterica strain FDA1095595-C002-023 SAMN10879229-rid7230273.denovo.09, whole genome shotgun sequence	143534..143948	AY956825
	SPI-1	98.07	259 / 257	-	AADRFK010000009.1 Salmonella enterica strain FDA1095595-C002-023 SAMN10879229-rid7230273.denovo.09, whole genome shotgun sequence	144828..145086	JN982040
	SPI-1	98.04	3156 / 3141	fhlA/mutS	AADRFK010000009.1 Salmonella enterica strain FDA1095595-C002-023 SAMN10879229-rid7230273.denovo.09, whole genome shotgun sequence	152808..155960	U16303
GCA_005742235.1	SPI-1	98.45	2705 / 2705	fhlA/mutS	AADSDD010000010.1 Salmonella enterica strain FDA1099766-002-003 SAMN11249385-rid7384713.denovo.10, whole genome shotgun sequence	33061..35756	AF148689
	SPI-1	97.95	439 / 440	Not_published	AADSDD010000010.1 Salmonella enterica strain FDA1099766-002-003 SAMN11249385-rid7384713.denovo.10, whole genome shotgun sequence	29962..30400	AY956822
	SPI-1	99.07	430 / 430	Not_published	AADSDD010000010.1 Salmonella enterica strain FDA1099766-002-003 SAMN11249385-rid7384713.denovo.10, whole genome shotgun sequence	27862..28291	AY956823
	SPI-1	99.04	415 / 415	Not_published	AADSDD010000010.1 Salmonella enterica strain FDA1099766-002-003 SAMN11249385-rid7384713.denovo.10, whole genome shotgun sequence	7392..7806	AY956825
	SPI-1	98.07	259 / 257	-	AADSDD010000010.1 Salmonella enterica strain FDA1099766-002-003 SAMN11249385-rid7384713.denovo.10, whole genome shotgun sequence	6254..6512	JN982040
	SPI-1	98.04	3156 / 3141	fhlA/mutS	AADSDD010000012.1 Salmonella enterica strain FDA1099766-002-003 SAMN11249385-rid7384713.denovo.12, whole genome shotgun sequence	1467..4619	U16303
GCA_005743755.1	SPI-1	98.45	2705 / 2705	fhlA/mutS	AADSDH010000009.1 Salmonella enterica strain FDA1099766-002-001 SAMN11249421-rid7384993.denovo.09, whole genome shotgun sequence	33061..35756	AF148689
	SPI-1	97.95	439 / 440	Not_published	AADSDH010000009.1 Salmonella enterica strain FDA1099766-002-001 SAMN11249421-rid7384993.denovo.09, whole genome shotgun sequence	29962..30400	AY956822
	SPI-1	99.07	430 / 430	Not_published	AADSDH010000009.1 Salmonella enterica strain FDA1099766-002-001 SAMN11249421-rid7384993.denovo.09, whole genome shotgun sequence	27862..28291	AY956823
	SPI-1	99.04	415 / 415	Not_published	AADSDH010000009.1 Salmonella enterica strain FDA1099766-002-001 SAMN11249421-rid7384993.denovo.09, whole genome shotgun sequence	7392..7806	AY956825
	SPI-1	98.07	259 / 257	-	AADSDH010000009.1 Salmonella enterica strain FDA1099766-002-001 SAMN11249421-rid7384993.denovo.09, whole genome shotgun sequence	6254..6512	JN982040
	SPI-1	98.04	3156 / 3141	fhlA/mutS	AADSDH010000013.1 Salmonella enterica strain FDA1099766-002-001 SAMN11249421-rid7384993.denovo.13, whole genome shotgun sequence	1467..4619	U16303
GCA_005852425.1	SPI-1	99.04	2391 / 2705	fhlA/mutS	AADYKB010000012.1 Salmonella enterica strain FDA1097800-S015-002 SAMN11407964-rid7497693.denovo.012, whole genome shotgun sequence	94825..97215	AF148689
	SPI-1	97.95	439 / 440	Not_published	AADYKB010000028.1 Salmonella enterica strain FDA1097800-S015-002 SAMN11407964-rid7497693.denovo.028, whole genome shotgun sequence	2925..3363	AY956822
	SPI-1	99.07	430 / 430	Not_published	AADYKB010000028.1 Salmonella enterica strain FDA1097800-S015-002 SAMN11407964-rid7497693.denovo.028, whole genome shotgun sequence	5034..5463	AY956823
	SPI-1	99.04	415 / 415	Not_published	AADYKB010000028.1 Salmonella enterica strain FDA1097800-S015-002 SAMN11407964-rid7497693.denovo.028, whole genome shotgun sequence	25519..25933	AY956825
	SPI-1	98.07	259 / 257	-	AADYKB010000028.1 Salmonella enterica strain FDA1097800-S015-002 SAMN11407964-rid7497693.denovo.028, whole genome shotgun sequence	26813..27071	JN982040
	SPI-1	98.04	3156 / 3141	fhlA/mutS	AADYKB010000028.1 Salmonella enterica strain FDA1097800-S015-002 SAMN11407964-rid7497693.denovo.028, whole genome shotgun sequence	34793..37945	U16303
GCA_005902525.1	SPI-1	98.45	2705 / 2705	fhlA/mutS	AAEAPH010000004.1 Salmonella enterica subsp. diarizonae strain FDA1095595-C001-024 SAMN10879431-rid7230603.denovo.04, whole genome shotgun sequence	141046..143741	AF148689
	SPI-1	97.95	439 / 440	Not_published	AAEAPH010000004.1 Salmonella enterica subsp. diarizonae strain FDA1095595-C001-024 SAMN10879431-rid7230603.denovo.04, whole genome shotgun sequence	146402..146840	AY956822
	SPI-1	99.07	430 / 430	Not_published	AAEAPH010000004.1 Salmonella enterica subsp. diarizonae strain FDA1095595-C001-024 SAMN10879431-rid7230603.denovo.04, whole genome shotgun sequence	148511..148940	AY956823
	SPI-1	99.04	415 / 415	Not_published	AAEAPH010000004.1 Salmonella enterica subsp. diarizonae strain FDA1095595-C001-024 SAMN10879431-rid7230603.denovo.04, whole genome shotgun sequence	168996..169410	AY956825
	SPI-1	98.07	259 / 257	-	AAEAPH010000004.1 Salmonella enterica subsp. diarizonae strain FDA1095595-C001-024 SAMN10879431-rid7230603.denovo.04, whole genome shotgun sequence	170290..170548	JN982040
	SPI-1	98.04	3156 / 3141	fhlA/mutS	AAEAPH010000004.1 Salmonella enterica subsp. diarizonae strain FDA1095595-C001-024 SAMN10879431-rid7230603.denovo.04, whole genome shotgun sequence	178270..181422	U16303
GCA_006033055.1	SPI-1	99.77	440 / 440	Not_published	AAEKAH010000112.1 Salmonella enterica strain FDA955948 SAMN05774058-rid5325743.denovo.112, whole genome shotgun sequence	4261..4700	AY956822
	SPI-1	99.77	430 / 430	Not_published	AAEKAH010000112.1 Salmonella enterica strain FDA955948 SAMN05774058-rid5325743.denovo.112, whole genome shotgun sequence	6371..6800	AY956823
	SPI-1	100	470 / 470	Not_published	AAEKAH010000019.1 Salmonella enterica strain FDA955948 SAMN05774058-rid5325743.denovo.019, whole genome shotgun sequence	7120..7589	AY956824
	SPI-1	99.28	415 / 415	Not_published	AAEKAH010000019.1 Salmonella enterica strain FDA955948 SAMN05774058-rid5325743.denovo.019, whole genome shotgun sequence	18907..19321	AY956825
	SPI-1	98.46	259 / 257	-	AAEKAH010000019.1 Salmonella enterica strain FDA955948 SAMN05774058-rid5325743.denovo.019, whole genome shotgun sequence	20201..20459	JN982040
	SPI-1	98.61	3155 / 3141	fhlA/mutS	AAEKAH010000019.1 Salmonella enterica strain FDA955948 SAMN05774058-rid5325743.denovo.019, whole genome shotgun sequence	28504..31656	U16303
GCA_006279105.1	SPI-1	99.01	2436 / 2705	fhlA/mutS	AAFAQJ010000017.1 Salmonella enterica strain FDA1021172-S001-001 SAMN08930527-rid5976293.denovo.017, whole genome shotgun sequence	82501..84936	AF148689
	SPI-1	97.95	439 / 440	Not_published	AAFAQJ010000081.1 Salmonella enterica strain FDA1021172-S001-001 SAMN08930527-rid5976293.denovo.081, whole genome shotgun sequence	2857..3295	AY956822
	SPI-1	99.07	430 / 430	Not_published	AAFAQJ010000081.1 Salmonella enterica strain FDA1021172-S001-001 SAMN08930527-rid5976293.denovo.081, whole genome shotgun sequence	4966..5395	AY956823
	SPI-1	99.04	415 / 415	Not_published	AAFAQJ010000024.1 Salmonella enterica strain FDA1021172-S001-001 SAMN08930527-rid5976293.denovo.024, whole genome shotgun sequence	18968..19382	AY956825
	SPI-1	98.07	259 / 257	-	AAFAQJ010000024.1 Salmonella enterica strain FDA1021172-S001-001 SAMN08930527-rid5976293.denovo.024, whole genome shotgun sequence	20262..20520	JN982040
	SPI-1	98.04	3156 / 3141	fhlA/mutS	AAFAQJ010000024.1 Salmonella enterica strain FDA1021172-S001-001 SAMN08930527-rid5976293.denovo.024, whole genome shotgun sequence	28242..31394	U16303
GCA_006279205.1	SPI-1	98.45	2705 / 2705	fhlA/mutS	AAFAQL010000016.1 Salmonella enterica strain FDA1021172-S005-035 SAMN08930600-rid5976393.denovo.016, whole genome shotgun sequence	25644..28339	AF148689
	SPI-1	97.95	439 / 440	Not_published	AAFAQL010000016.1 Salmonella enterica strain FDA1021172-S005-035 SAMN08930600-rid5976393.denovo.016, whole genome shotgun sequence	31000..31438	AY956822
	SPI-1	99.07	430 / 430	Not_published	AAFAQL010000016.1 Salmonella enterica strain FDA1021172-S005-035 SAMN08930600-rid5976393.denovo.016, whole genome shotgun sequence	33109..33538	AY956823
	SPI-1	99.04	415 / 415	Not_published	AAFAQL010000016.1 Salmonella enterica strain FDA1021172-S005-035 SAMN08930600-rid5976393.denovo.016, whole genome shotgun sequence	53594..54008	AY956825
	SPI-1	98.07	259 / 257	-	AAFAQL010000016.1 Salmonella enterica strain FDA1021172-S005-035 SAMN08930600-rid5976393.denovo.016, whole genome shotgun sequence	54888..55146	JN982040
	SPI-1	98.04	3156 / 3141	fhlA/mutS	AAFAQL010000016.1 Salmonella enterica strain FDA1021172-S005-035 SAMN08930600-rid5976393.denovo.016, whole genome shotgun sequence	62868..66020	U16303
GCA_006279225.1	SPI-1	98.45	2705 / 2705	fhlA/mutS	AAFAQM010000004.1 Salmonella enterica strain FDA1021172-S007-056 SAMN08930552-rid5976403.denovo.04, whole genome shotgun sequence	115671..118366	AF148689
	SPI-1	97.95	439 / 440	Not_published	AAFAQM010000004.1 Salmonella enterica strain FDA1021172-S007-056 SAMN08930552-rid5976403.denovo.04, whole genome shotgun sequence	121027..121465	AY956822
	SPI-1	99.07	430 / 430	Not_published	AAFAQM010000004.1 Salmonella enterica strain FDA1021172-S007-056 SAMN08930552-rid5976403.denovo.04, whole genome shotgun sequence	123136..123565	AY956823
	SPI-1	99.04	415 / 415	Not_published	AAFAQM010000004.1 Salmonella enterica strain FDA1021172-S007-056 SAMN08930552-rid5976403.denovo.04, whole genome shotgun sequence	143621..144035	AY956825
	SPI-1	98.07	259 / 257	-	AAFAQM010000004.1 Salmonella enterica strain FDA1021172-S007-056 SAMN08930552-rid5976403.denovo.04, whole genome shotgun sequence	144915..145173	JN982040
	SPI-1	98.04	3156 / 3141	fhlA/mutS	AAFAQM010000004.1 Salmonella enterica strain FDA1021172-S007-056 SAMN08930552-rid5976403.denovo.04, whole genome shotgun sequence	152895..156047	U16303
GCA_006320865.1	SPI-1	98.37	2705 / 2705	fhlA/mutS	AAFDOE010000001.1 Salmonella enterica strain FDA1031138-S005-074 SAMN08783980-rid5954483.denovo.01, whole genome shotgun sequence	173743..176438	AF148689
	SPI-1	97.95	439 / 440	Not_published	AAFDOE010000001.1 Salmonella enterica strain FDA1031138-S005-074 SAMN08783980-rid5954483.denovo.01, whole genome shotgun sequence	179099..179537	AY956822
	SPI-1	99.07	430 / 430	Not_published	AAFDOE010000001.1 Salmonella enterica strain FDA1031138-S005-074 SAMN08783980-rid5954483.denovo.01, whole genome shotgun sequence	181208..181637	AY956823
	SPI-1	99.04	415 / 415	Not_published	AAFDOE010000001.1 Salmonella enterica strain FDA1031138-S005-074 SAMN08783980-rid5954483.denovo.01, whole genome shotgun sequence	201693..202107	AY956825
	SPI-1	98.07	259 / 257	-	AAFDOE010000001.1 Salmonella enterica strain FDA1031138-S005-074 SAMN08783980-rid5954483.denovo.01, whole genome shotgun sequence	202987..203245	JN982040
	SPI-1	98.04	3156 / 3141	fhlA/mutS	AAFDOE010000001.1 Salmonella enterica strain FDA1031138-S005-074 SAMN08783980-rid5954483.denovo.01, whole genome shotgun sequence	210967..214119	U16303
GCA_007151525.1	SPI-1	98.48	2705 / 2705	fhlA/mutS	AAHDTY010000031.1 Salmonella enterica subsp. enterica serovar Kumasi strain 478540 SAMN09302470-rid4580273.denovo.031, whole genome shotgun sequence	40026..42720	AF148689
	SPI-1	98.63	439 / 440	Not_published	AAHDTY010000031.1 Salmonella enterica subsp. enterica serovar Kumasi strain 478540 SAMN09302470-rid4580273.denovo.031, whole genome shotgun sequence	45381..45819	AY956822
	SPI-1	99.3	430 / 430	Not_published	AAHDTY010000031.1 Salmonella enterica subsp. enterica serovar Kumasi strain 478540 SAMN09302470-rid4580273.denovo.031, whole genome shotgun sequence	47490..47919	AY956823
	SPI-1	98.5	468 / 470	Not_published	AAHDTY010000070.1 Salmonella enterica subsp. enterica serovar Kumasi strain 478540 SAMN09302470-rid4580273.denovo.070, whole genome shotgun sequence	15825..16292	AY956824
	SPI-1	99.28	415 / 415	Not_published	AAHDTY010000070.1 Salmonella enterica subsp. enterica serovar Kumasi strain 478540 SAMN09302470-rid4580273.denovo.070, whole genome shotgun sequence	4092..4506	AY956825
	SPI-1	98.07	259 / 257	-	AAHDTY010000070.1 Salmonella enterica subsp. enterica serovar Kumasi strain 478540 SAMN09302470-rid4580273.denovo.070, whole genome shotgun sequence	2954..3212	JN982040
	SPI-1	98.04	3156 / 3141	fhlA/mutS	AAHDTY010000060.1 Salmonella enterica subsp. enterica serovar Kumasi strain 478540 SAMN09302470-rid4580273.denovo.060, whole genome shotgun sequence	987..4139	U16303
GCA_007342315.1	SPI-1	99.03	2363 / 2705	fhlA/mutS	AAHRRI010000032.1 Salmonella enterica subsp. enterica serovar Kumasi strain FDA1083935-C001-009 SAMN10144502-rid6764023.denovo.032, whole genome shotgun sequence	44272..46634	AF148689
	SPI-1	97.95	439 / 440	Not_published	AAHRRI010000095.1 Salmonella enterica subsp. enterica serovar Kumasi strain FDA1083935-C001-009 SAMN10144502-rid6764023.denovo.095, whole genome shotgun sequence	2856..3294	AY956822
	SPI-1	99.07	430 / 430	Not_published	AAHRRI010000095.1 Salmonella enterica subsp. enterica serovar Kumasi strain FDA1083935-C001-009 SAMN10144502-rid6764023.denovo.095, whole genome shotgun sequence	4965..5394	AY956823
	SPI-1	99.04	415 / 415	Not_published	AAHRRI010000063.1 Salmonella enterica subsp. enterica serovar Kumasi strain FDA1083935-C001-009 SAMN10144502-rid6764023.denovo.063, whole genome shotgun sequence	7392..7806	AY956825
	SPI-1	98.07	259 / 257	-	AAHRRI010000063.1 Salmonella enterica subsp. enterica serovar Kumasi strain FDA1083935-C001-009 SAMN10144502-rid6764023.denovo.063, whole genome shotgun sequence	6254..6512	JN982040
	SPI-1	98.04	3156 / 3141	fhlA/mutS	AAHRRI010000042.1 Salmonella enterica subsp. enterica serovar Kumasi strain FDA1083935-C001-009 SAMN10144502-rid6764023.denovo.042, whole genome shotgun sequence	981..4133	U16303
GCA_007491485.1	SPI-1	98.45	2705 / 2705	fhlA/mutS	AAICMP010000007.1 Salmonella enterica strain CFSAN079773 SAMN08943181-rid5978843.denovo.07, whole genome shotgun sequence	141046..143741	AF148689
	SPI-1	97.95	439 / 440	Not_published	AAICMP010000007.1 Salmonella enterica strain CFSAN079773 SAMN08943181-rid5978843.denovo.07, whole genome shotgun sequence	146402..146840	AY956822
	SPI-1	99.07	430 / 430	Not_published	AAICMP010000007.1 Salmonella enterica strain CFSAN079773 SAMN08943181-rid5978843.denovo.07, whole genome shotgun sequence	148511..148940	AY956823
	SPI-1	99.04	415 / 415	Not_published	AAICMP010000007.1 Salmonella enterica strain CFSAN079773 SAMN08943181-rid5978843.denovo.07, whole genome shotgun sequence	168996..169410	AY956825
	SPI-1	98.07	259 / 257	-	AAICMP010000007.1 Salmonella enterica strain CFSAN079773 SAMN08943181-rid5978843.denovo.07, whole genome shotgun sequence	170290..170548	JN982040
	SPI-1	98.04	3156 / 3141	fhlA/mutS	AAICMP010000012.1 Salmonella enterica strain CFSAN079773 SAMN08943181-rid5978843.denovo.12, whole genome shotgun sequence	1467..4619	U16303
GCA_007492105.1	SPI-1	98.45	2705 / 2705	fhlA/mutS	AAICOM010000003.1 Salmonella enterica strain FDA1021172-S004-025 SAMN08930447-rid5976313.denovo.03, whole genome shotgun sequence	141046..143741	AF148689
	SPI-1	97.95	439 / 440	Not_published	AAICOM010000003.1 Salmonella enterica strain FDA1021172-S004-025 SAMN08930447-rid5976313.denovo.03, whole genome shotgun sequence	146402..146840	AY956822
	SPI-1	99.07	430 / 430	Not_published	AAICOM010000003.1 Salmonella enterica strain FDA1021172-S004-025 SAMN08930447-rid5976313.denovo.03, whole genome shotgun sequence	148511..148940	AY956823
	SPI-1	99.04	415 / 415	Not_published	AAICOM010000003.1 Salmonella enterica strain FDA1021172-S004-025 SAMN08930447-rid5976313.denovo.03, whole genome shotgun sequence	168996..169410	AY956825
	SPI-1	98.07	259 / 257	-	AAICOM010000003.1 Salmonella enterica strain FDA1021172-S004-025 SAMN08930447-rid5976313.denovo.03, whole genome shotgun sequence	170290..170548	JN982040
	SPI-1	98.04	3156 / 3141	fhlA/mutS	AAICOM010000003.1 Salmonella enterica strain FDA1021172-S004-025 SAMN08930447-rid5976313.denovo.03, whole genome shotgun sequence	178270..181422	U16303
GCA_010459855.1	SPI-1	98.45	2705 / 2705	fhlA/mutS	AANUQP010000001.1 Salmonella enterica subsp. enterica strain 83718 SAMN03475505-rid5056253.denovo.01, whole genome shotgun sequence	40084..42779	AF148689
	SPI-1	97.95	439 / 440	Not_published	AANUQP010000001.1 Salmonella enterica subsp. enterica strain 83718 SAMN03475505-rid5056253.denovo.01, whole genome shotgun sequence	45440..45878	AY956822
	SPI-1	99.07	430 / 430	Not_published	AANUQP010000001.1 Salmonella enterica subsp. enterica strain 83718 SAMN03475505-rid5056253.denovo.01, whole genome shotgun sequence	47549..47978	AY956823
	SPI-1	99.04	415 / 415	Not_published	AANUQP010000001.1 Salmonella enterica subsp. enterica strain 83718 SAMN03475505-rid5056253.denovo.01, whole genome shotgun sequence	68034..68448	AY956825
	SPI-1	98.07	259 / 257	-	AANUQP010000001.1 Salmonella enterica subsp. enterica strain 83718 SAMN03475505-rid5056253.denovo.01, whole genome shotgun sequence	69328..69586	JN982040
	SPI-1	98.04	3156 / 3141	fhlA/mutS	AANUQP010000001.1 Salmonella enterica subsp. enterica strain 83718 SAMN03475505-rid5056253.denovo.01, whole genome shotgun sequence	77308..80460	U16303
GCA_014759645.1	SPI-1	98.41	2705 / 2705	fhlA/mutS	AAWIOZ010000003.1 Salmonella enterica subsp. enterica serovar Kumasi strain FDA389712 SAMN02844429-rid5029223.denovo.03, whole genome shotgun sequence	162135..164830	AF148689
	SPI-1	97.95	439 / 440	Not_published	AAWIOZ010000003.1 Salmonella enterica subsp. enterica serovar Kumasi strain FDA389712 SAMN02844429-rid5029223.denovo.03, whole genome shotgun sequence	167491..167929	AY956822
	SPI-1	99.07	430 / 430	Not_published	AAWIOZ010000003.1 Salmonella enterica subsp. enterica serovar Kumasi strain FDA389712 SAMN02844429-rid5029223.denovo.03, whole genome shotgun sequence	169600..170029	AY956823
	SPI-1	99.04	415 / 415	Not_published	AAWIOZ010000003.1 Salmonella enterica subsp. enterica serovar Kumasi strain FDA389712 SAMN02844429-rid5029223.denovo.03, whole genome shotgun sequence	190085..190499	AY956825
	SPI-1	98.07	259 / 257	-	AAWIOZ010000003.1 Salmonella enterica subsp. enterica serovar Kumasi strain FDA389712 SAMN02844429-rid5029223.denovo.03, whole genome shotgun sequence	191379..191637	JN982040
	SPI-1	98.04	3156 / 3141	fhlA/mutS	AAWIOZ010000003.1 Salmonella enterica subsp. enterica serovar Kumasi strain FDA389712 SAMN02844429-rid5029223.denovo.03, whole genome shotgun sequence	199359..202511	U16303
XXB410	SPI-1	98.45	2705 / 2705	fhlA/mutS	1 length=594055 depth=1.00x	450440..453135	AF148689
	SPI-1	97.95	439 / 440	Not_published	1 length=594055 depth=1.00x	447341..447779	AY956822
	SPI-1	99.07	430 / 430	Not_published	1 length=594055 depth=1.00x	445241..445670	AY956823
	SPI-1	99.04	415 / 415	Not_published	1 length=594055 depth=1.00x	424771..425185	AY956825
	SPI-1	98.07	259 / 257	-	1 length=594055 depth=1.00x	423633..423891	JN982040
	SPI-1	98.04	3156 / 3141	fhlA/mutS	1 length=594055 depth=1.00x	412759..415911	U16303
GCA_003891815.1	SPI-2	98.27	637 / 637	tRNA-valV	RTVF01000002.1 Salmonella enterica strain FDA0994435-S002-019 SAMN09784619-rid6454103.denovo.02, whole genome shotgun sequence	306079..306715	AY956826
	SPI-2	99.38	642 / 642	tRNA-valV	RTVF01000002.1 Salmonella enterica strain FDA0994435-S002-019 SAMN09784619-rid6454103.denovo.02, whole genome shotgun sequence	313384..314025	AY956827
	SPI-2	98.99	395 / 396	tRNA-valV	RTVF01000002.1 Salmonella enterica strain FDA0994435-S002-019 SAMN09784619-rid6454103.denovo.02, whole genome shotgun sequence	308998..309392	AY956828
	SPI-2	98.82	425 / 425	tRNA-valV	RTVF01000002.1 Salmonella enterica strain FDA0994435-S002-019 SAMN09784619-rid6454103.denovo.02, whole genome shotgun sequence	315626..316050	AY956829
	SPI-2	98.17	547 / 547	tRNA-valV	RTVF01000002.1 Salmonella enterica strain FDA0994435-S002-019 SAMN09784619-rid6454103.denovo.02, whole genome shotgun sequence	325589..326135	AY956830
	SPI-2	99.74	384 / 384	-	RTVF01000002.1 Salmonella enterica strain FDA0994435-S002-019 SAMN09784619-rid6454103.denovo.02, whole genome shotgun sequence	323291..323674	JN673269
	SPI-2	98.9	4633 / 4631	tRNA-valV	RTVF01000002.1 Salmonella enterica strain FDA0994435-S002-019 SAMN09784619-rid6454103.denovo.02, whole genome shotgun sequence	339451..344078	X99945
	SPI-2	98.56	1252 / 1252	tRNA-valV	RTVF01000002.1 Salmonella enterica strain FDA0994435-S002-019 SAMN09784619-rid6454103.denovo.02, whole genome shotgun sequence	326464..327715	Z95891
GCA_004265565.1	SPI-2	98.12	637 / 637	tRNA-valV	AAAGEG010000036.1 Salmonella enterica subsp. enterica strain 83719 SAMN03473937-rid5053303.denovo.36, whole genome shotgun sequence	13481..14117	AY956826
	SPI-2	99.38	642 / 642	tRNA-valV	AAAGEG010000036.1 Salmonella enterica subsp. enterica strain 83719 SAMN03473937-rid5053303.denovo.36, whole genome shotgun sequence	6171..6812	AY956827
	SPI-2	98.99	395 / 396	tRNA-valV	AAAGEG010000036.1 Salmonella enterica subsp. enterica strain 83719 SAMN03473937-rid5053303.denovo.36, whole genome shotgun sequence	10804..11198	AY956828
	SPI-2	98.82	425 / 425	tRNA-valV	AAAGEG010000036.1 Salmonella enterica subsp. enterica strain 83719 SAMN03473937-rid5053303.denovo.36, whole genome shotgun sequence	4146..4570	AY956829
	SPI-2	98.17	547 / 547	tRNA-valV	AAAGEG010000029.1 Salmonella enterica subsp. enterica strain 83719 SAMN03473937-rid5053303.denovo.29, whole genome shotgun sequence	63675..64221	AY956830
	SPI-2	99.74	384 / 384	-	AAAGEG010000029.1 Salmonella enterica subsp. enterica strain 83719 SAMN03473937-rid5053303.denovo.29, whole genome shotgun sequence	66136..66519	JN673269
	SPI-2	98.9	4633 / 4631	tRNA-valV	AAAGEG010000029.1 Salmonella enterica subsp. enterica strain 83719 SAMN03473937-rid5053303.denovo.29, whole genome shotgun sequence	45732..50359	X99945
	SPI-2	98.56	1252 / 1252	tRNA-valV	AAAGEG010000029.1 Salmonella enterica subsp. enterica strain 83719 SAMN03473937-rid5053303.denovo.29, whole genome shotgun sequence	62095..63346	Z95891
GCA_005679155.1	SPI-2	98.27	637 / 637	tRNA-valV	AADNOH010000007.1 Salmonella enterica strain FDA1048245-S009-007 SAMN08930355-rid5978593.denovo.07, whole genome shotgun sequence	110766..111402	AY956826
	SPI-2	99.38	642 / 642	tRNA-valV	AADNOH010000007.1 Salmonella enterica strain FDA1048245-S009-007 SAMN08930355-rid5978593.denovo.07, whole genome shotgun sequence	118071..118712	AY956827
	SPI-2	98.99	395 / 396	tRNA-valV	AADNOH010000007.1 Salmonella enterica strain FDA1048245-S009-007 SAMN08930355-rid5978593.denovo.07, whole genome shotgun sequence	113685..114079	AY956828
	SPI-2	98.82	425 / 425	tRNA-valV	AADNOH010000007.1 Salmonella enterica strain FDA1048245-S009-007 SAMN08930355-rid5978593.denovo.07, whole genome shotgun sequence	120313..120737	AY956829
	SPI-2	98.17	547 / 547	tRNA-valV	AADNOH010000007.1 Salmonella enterica strain FDA1048245-S009-007 SAMN08930355-rid5978593.denovo.07, whole genome shotgun sequence	130276..130822	AY956830
	SPI-2	99.74	384 / 384	-	AADNOH010000007.1 Salmonella enterica strain FDA1048245-S009-007 SAMN08930355-rid5978593.denovo.07, whole genome shotgun sequence	127978..128361	JN673269
	SPI-2	98.9	4633 / 4631	tRNA-valV	AADNOH010000007.1 Salmonella enterica strain FDA1048245-S009-007 SAMN08930355-rid5978593.denovo.07, whole genome shotgun sequence	144138..148765	X99945
	SPI-2	98.56	1252 / 1252	tRNA-valV	AADNOH010000007.1 Salmonella enterica strain FDA1048245-S009-007 SAMN08930355-rid5978593.denovo.07, whole genome shotgun sequence	131151..132402	Z95891
GCA_005682805.1	SPI-2	98.27	637 / 637	tRNA-valV	AADNUZ010000007.1 Salmonella enterica strain FDA0994433-C001-021 SAMN09784574-rid6454093.denovo.07, whole genome shotgun sequence	110766..111402	AY956826
	SPI-2	99.38	642 / 642	tRNA-valV	AADNUZ010000007.1 Salmonella enterica strain FDA0994433-C001-021 SAMN09784574-rid6454093.denovo.07, whole genome shotgun sequence	118071..118712	AY956827
	SPI-2	98.99	395 / 396	tRNA-valV	AADNUZ010000007.1 Salmonella enterica strain FDA0994433-C001-021 SAMN09784574-rid6454093.denovo.07, whole genome shotgun sequence	113685..114079	AY956828
	SPI-2	98.82	425 / 425	tRNA-valV	AADNUZ010000007.1 Salmonella enterica strain FDA0994433-C001-021 SAMN09784574-rid6454093.denovo.07, whole genome shotgun sequence	120313..120737	AY956829
	SPI-2	98.17	547 / 547	tRNA-valV	AADNUZ010000007.1 Salmonella enterica strain FDA0994433-C001-021 SAMN09784574-rid6454093.denovo.07, whole genome shotgun sequence	130276..130822	AY956830
	SPI-2	99.74	384 / 384	-	AADNUZ010000007.1 Salmonella enterica strain FDA0994433-C001-021 SAMN09784574-rid6454093.denovo.07, whole genome shotgun sequence	127978..128361	JN673269
	SPI-2	98.9	4633 / 4631	tRNA-valV	AADNUZ010000007.1 Salmonella enterica strain FDA0994433-C001-021 SAMN09784574-rid6454093.denovo.07, whole genome shotgun sequence	144138..148765	X99945
	SPI-2	98.56	1252 / 1252	tRNA-valV	AADNUZ010000007.1 Salmonella enterica strain FDA0994433-C001-021 SAMN09784574-rid6454093.denovo.07, whole genome shotgun sequence	131151..132402	Z95891
GCA_005733055.1	SPI-2	98.27	637 / 637	tRNA-valV	AADRFK010000012.1 Salmonella enterica strain FDA1095595-C002-023 SAMN10879229-rid7230273.denovo.12, whole genome shotgun sequence	83095..83731	AY956826
	SPI-2	99.38	642 / 642	tRNA-valV	AADRFK010000012.1 Salmonella enterica strain FDA1095595-C002-023 SAMN10879229-rid7230273.denovo.12, whole genome shotgun sequence	75785..76426	AY956827
	SPI-2	98.99	395 / 396	tRNA-valV	AADRFK010000012.1 Salmonella enterica strain FDA1095595-C002-023 SAMN10879229-rid7230273.denovo.12, whole genome shotgun sequence	80418..80812	AY956828
	SPI-2	98.82	425 / 425	tRNA-valV	AADRFK010000012.1 Salmonella enterica strain FDA1095595-C002-023 SAMN10879229-rid7230273.denovo.12, whole genome shotgun sequence	73760..74184	AY956829
	SPI-2	98.17	547 / 547	tRNA-valV	AADRFK010000012.1 Salmonella enterica strain FDA1095595-C002-023 SAMN10879229-rid7230273.denovo.12, whole genome shotgun sequence	63675..64221	AY956830
	SPI-2	99.74	384 / 384	-	AADRFK010000012.1 Salmonella enterica strain FDA1095595-C002-023 SAMN10879229-rid7230273.denovo.12, whole genome shotgun sequence	66136..66519	JN673269
	SPI-2	98.9	4633 / 4631	tRNA-valV	AADRFK010000012.1 Salmonella enterica strain FDA1095595-C002-023 SAMN10879229-rid7230273.denovo.12, whole genome shotgun sequence	45732..50359	X99945
	SPI-2	98.56	1252 / 1252	tRNA-valV	AADRFK010000012.1 Salmonella enterica strain FDA1095595-C002-023 SAMN10879229-rid7230273.denovo.12, whole genome shotgun sequence	62095..63346	Z95891
GCA_005742235.1	SPI-2	98.27	637 / 637	tRNA-valV	AADSDD010000001.1 Salmonella enterica strain FDA1099766-002-003 SAMN11249385-rid7384713.denovo.01, whole genome shotgun sequence	361018..361654	AY956826
	SPI-2	99.38	642 / 642	tRNA-valV	AADSDD010000001.1 Salmonella enterica strain FDA1099766-002-003 SAMN11249385-rid7384713.denovo.01, whole genome shotgun sequence	368323..368964	AY956827
	SPI-2	98.99	395 / 396	tRNA-valV	AADSDD010000001.1 Salmonella enterica strain FDA1099766-002-003 SAMN11249385-rid7384713.denovo.01, whole genome shotgun sequence	363937..364331	AY956828
	SPI-2	98.82	425 / 425	tRNA-valV	AADSDD010000001.1 Salmonella enterica strain FDA1099766-002-003 SAMN11249385-rid7384713.denovo.01, whole genome shotgun sequence	370565..370989	AY956829
	SPI-2	98.17	547 / 547	tRNA-valV	AADSDD010000001.1 Salmonella enterica strain FDA1099766-002-003 SAMN11249385-rid7384713.denovo.01, whole genome shotgun sequence	380528..381074	AY956830
	SPI-2	99.74	384 / 384	-	AADSDD010000001.1 Salmonella enterica strain FDA1099766-002-003 SAMN11249385-rid7384713.denovo.01, whole genome shotgun sequence	378230..378613	JN673269
	SPI-2	98.9	4633 / 4631	tRNA-valV	AADSDD010000001.1 Salmonella enterica strain FDA1099766-002-003 SAMN11249385-rid7384713.denovo.01, whole genome shotgun sequence	394390..399017	X99945
	SPI-2	98.56	1252 / 1252	tRNA-valV	AADSDD010000001.1 Salmonella enterica strain FDA1099766-002-003 SAMN11249385-rid7384713.denovo.01, whole genome shotgun sequence	381403..382654	Z95891
GCA_005743755.1	SPI-2	98.27	637 / 637	tRNA-valV	AADSDH010000002.1 Salmonella enterica strain FDA1099766-002-001 SAMN11249421-rid7384993.denovo.02, whole genome shotgun sequence	361018..361654	AY956826
	SPI-2	99.38	642 / 642	tRNA-valV	AADSDH010000002.1 Salmonella enterica strain FDA1099766-002-001 SAMN11249421-rid7384993.denovo.02, whole genome shotgun sequence	368323..368964	AY956827
	SPI-2	98.99	395 / 396	tRNA-valV	AADSDH010000002.1 Salmonella enterica strain FDA1099766-002-001 SAMN11249421-rid7384993.denovo.02, whole genome shotgun sequence	363937..364331	AY956828
	SPI-2	98.82	425 / 425	tRNA-valV	AADSDH010000002.1 Salmonella enterica strain FDA1099766-002-001 SAMN11249421-rid7384993.denovo.02, whole genome shotgun sequence	370565..370989	AY956829
	SPI-2	98.17	547 / 547	tRNA-valV	AADSDH010000002.1 Salmonella enterica strain FDA1099766-002-001 SAMN11249421-rid7384993.denovo.02, whole genome shotgun sequence	380528..381074	AY956830
	SPI-2	99.74	384 / 384	-	AADSDH010000002.1 Salmonella enterica strain FDA1099766-002-001 SAMN11249421-rid7384993.denovo.02, whole genome shotgun sequence	378230..378613	JN673269
	SPI-2	98.9	4633 / 4631	tRNA-valV	AADSDH010000002.1 Salmonella enterica strain FDA1099766-002-001 SAMN11249421-rid7384993.denovo.02, whole genome shotgun sequence	394390..399017	X99945
	SPI-2	98.56	1252 / 1252	tRNA-valV	AADSDH010000002.1 Salmonella enterica strain FDA1099766-002-001 SAMN11249421-rid7384993.denovo.02, whole genome shotgun sequence	381403..382654	Z95891
GCA_005852425.1	SPI-2	98.27	637 / 637	tRNA-valV	AADYKB010000001.1 Salmonella enterica strain FDA1097800-S015-002 SAMN11407964-rid7497693.denovo.001, whole genome shotgun sequence	110766..111402	AY956826
	SPI-2	99.38	642 / 642	tRNA-valV	AADYKB010000001.1 Salmonella enterica strain FDA1097800-S015-002 SAMN11407964-rid7497693.denovo.001, whole genome shotgun sequence	118071..118712	AY956827
	SPI-2	98.99	395 / 396	tRNA-valV	AADYKB010000001.1 Salmonella enterica strain FDA1097800-S015-002 SAMN11407964-rid7497693.denovo.001, whole genome shotgun sequence	113685..114079	AY956828
	SPI-2	98.82	425 / 425	tRNA-valV	AADYKB010000001.1 Salmonella enterica strain FDA1097800-S015-002 SAMN11407964-rid7497693.denovo.001, whole genome shotgun sequence	120313..120737	AY956829
	SPI-2	98.17	547 / 547	tRNA-valV	AADYKB010000001.1 Salmonella enterica strain FDA1097800-S015-002 SAMN11407964-rid7497693.denovo.001, whole genome shotgun sequence	130276..130822	AY956830
	SPI-2	99.74	384 / 384	-	AADYKB010000001.1 Salmonella enterica strain FDA1097800-S015-002 SAMN11407964-rid7497693.denovo.001, whole genome shotgun sequence	127978..128361	JN673269
	SPI-2	98.9	4633 / 4631	tRNA-valV	AADYKB010000001.1 Salmonella enterica strain FDA1097800-S015-002 SAMN11407964-rid7497693.denovo.001, whole genome shotgun sequence	144138..148765	X99945
	SPI-2	98.56	1252 / 1252	tRNA-valV	AADYKB010000001.1 Salmonella enterica strain FDA1097800-S015-002 SAMN11407964-rid7497693.denovo.001, whole genome shotgun sequence	131151..132402	Z95891
GCA_005902525.1	SPI-2	98.27	637 / 637	tRNA-valV	AAEAPH010000003.1 Salmonella enterica subsp. diarizonae strain FDA1095595-C001-024 SAMN10879431-rid7230603.denovo.03, whole genome shotgun sequence	360988..361624	AY956826
	SPI-2	99.38	642 / 642	tRNA-valV	AAEAPH010000003.1 Salmonella enterica subsp. diarizonae strain FDA1095595-C001-024 SAMN10879431-rid7230603.denovo.03, whole genome shotgun sequence	368293..368934	AY956827
	SPI-2	98.99	395 / 396	tRNA-valV	AAEAPH010000003.1 Salmonella enterica subsp. diarizonae strain FDA1095595-C001-024 SAMN10879431-rid7230603.denovo.03, whole genome shotgun sequence	363907..364301	AY956828
	SPI-2	98.82	425 / 425	tRNA-valV	AAEAPH010000003.1 Salmonella enterica subsp. diarizonae strain FDA1095595-C001-024 SAMN10879431-rid7230603.denovo.03, whole genome shotgun sequence	370535..370959	AY956829
	SPI-2	98.17	547 / 547	tRNA-valV	AAEAPH010000003.1 Salmonella enterica subsp. diarizonae strain FDA1095595-C001-024 SAMN10879431-rid7230603.denovo.03, whole genome shotgun sequence	380498..381044	AY956830
	SPI-2	99.74	384 / 384	-	AAEAPH010000003.1 Salmonella enterica subsp. diarizonae strain FDA1095595-C001-024 SAMN10879431-rid7230603.denovo.03, whole genome shotgun sequence	378200..378583	JN673269
	SPI-2	98.9	4633 / 4631	tRNA-valV	AAEAPH010000003.1 Salmonella enterica subsp. diarizonae strain FDA1095595-C001-024 SAMN10879431-rid7230603.denovo.03, whole genome shotgun sequence	394360..398987	X99945
	SPI-2	98.56	1252 / 1252	tRNA-valV	AAEAPH010000003.1 Salmonella enterica subsp. diarizonae strain FDA1095595-C001-024 SAMN10879431-rid7230603.denovo.03, whole genome shotgun sequence	381373..382624	Z95891
GCA_006033055.1	SPI-2	98.59	637 / 637	tRNA-valV	AAEKAH010000002.1 Salmonella enterica strain FDA955948 SAMN05774058-rid5325743.denovo.002, whole genome shotgun sequence	167014..167650	AY956826
	SPI-2	99.84	642 / 642	tRNA-valV	AAEKAH010000002.1 Salmonella enterica strain FDA955948 SAMN05774058-rid5325743.denovo.002, whole genome shotgun sequence	159704..160345	AY956827
	SPI-2	100	395 / 396	tRNA-valV	AAEKAH010000002.1 Salmonella enterica strain FDA955948 SAMN05774058-rid5325743.denovo.002, whole genome shotgun sequence	164337..164731	AY956828
	SPI-2	97.65	425 / 425	tRNA-valV	AAEKAH010000002.1 Salmonella enterica strain FDA955948 SAMN05774058-rid5325743.denovo.002, whole genome shotgun sequence	157679..158103	AY956829
	SPI-2	98.72	547 / 547	tRNA-valV	AAEKAH010000002.1 Salmonella enterica strain FDA955948 SAMN05774058-rid5325743.denovo.002, whole genome shotgun sequence	147542..148088	AY956830
	SPI-2	99.74	384 / 384	-	AAEKAH010000002.1 Salmonella enterica strain FDA955948 SAMN05774058-rid5325743.denovo.002, whole genome shotgun sequence	150003..150386	JN673271
	SPI-2	98.89	3694 / 5484	tRNA-valV	AAEKAH010000002.1 Salmonella enterica strain FDA955948 SAMN05774058-rid5325743.denovo.002, whole genome shotgun sequence	168010..171703	X99944
	SPI-2	99.18	4633 / 4631	tRNA-valV	AAEKAH010000002.1 Salmonella enterica strain FDA955948 SAMN05774058-rid5325743.denovo.002, whole genome shotgun sequence	129588..134215	X99945
	SPI-2	99.28	1252 / 1252	tRNA-valV	AAEKAH010000002.1 Salmonella enterica strain FDA955948 SAMN05774058-rid5325743.denovo.002, whole genome shotgun sequence	145962..147213	Z95891
GCA_006279105.1	SPI-2	98.27	637 / 637	tRNA-valV	AAFAQJ010000006.1 Salmonella enterica strain FDA1021172-S001-001 SAMN08930527-rid5976293.denovo.006, whole genome shotgun sequence	83095..83731	AY956826
	SPI-2	99.38	642 / 642	tRNA-valV	AAFAQJ010000006.1 Salmonella enterica strain FDA1021172-S001-001 SAMN08930527-rid5976293.denovo.006, whole genome shotgun sequence	75785..76426	AY956827
	SPI-2	98.99	395 / 396	tRNA-valV	AAFAQJ010000006.1 Salmonella enterica strain FDA1021172-S001-001 SAMN08930527-rid5976293.denovo.006, whole genome shotgun sequence	80418..80812	AY956828
	SPI-2	98.82	425 / 425	tRNA-valV	AAFAQJ010000006.1 Salmonella enterica strain FDA1021172-S001-001 SAMN08930527-rid5976293.denovo.006, whole genome shotgun sequence	73760..74184	AY956829
	SPI-2	98.17	547 / 547	tRNA-valV	AAFAQJ010000006.1 Salmonella enterica strain FDA1021172-S001-001 SAMN08930527-rid5976293.denovo.006, whole genome shotgun sequence	63675..64221	AY956830
	SPI-2	99.74	384 / 384	-	AAFAQJ010000006.1 Salmonella enterica strain FDA1021172-S001-001 SAMN08930527-rid5976293.denovo.006, whole genome shotgun sequence	66136..66519	JN673269
	SPI-2	98.9	4633 / 4631	tRNA-valV	AAFAQJ010000006.1 Salmonella enterica strain FDA1021172-S001-001 SAMN08930527-rid5976293.denovo.006, whole genome shotgun sequence	45732..50359	X99945
	SPI-2	98.56	1252 / 1252	tRNA-valV	AAFAQJ010000006.1 Salmonella enterica strain FDA1021172-S001-001 SAMN08930527-rid5976293.denovo.006, whole genome shotgun sequence	62095..63346	Z95891
GCA_006279205.1	SPI-2	98.27	637 / 637	tRNA-valV	AAFAQL010000007.1 Salmonella enterica strain FDA1021172-S005-035 SAMN08930600-rid5976393.denovo.007, whole genome shotgun sequence	83095..83731	AY956826
	SPI-2	99.38	642 / 642	tRNA-valV	AAFAQL010000007.1 Salmonella enterica strain FDA1021172-S005-035 SAMN08930600-rid5976393.denovo.007, whole genome shotgun sequence	75785..76426	AY956827
	SPI-2	98.99	395 / 396	tRNA-valV	AAFAQL010000007.1 Salmonella enterica strain FDA1021172-S005-035 SAMN08930600-rid5976393.denovo.007, whole genome shotgun sequence	80418..80812	AY956828
	SPI-2	98.82	425 / 425	tRNA-valV	AAFAQL010000007.1 Salmonella enterica strain FDA1021172-S005-035 SAMN08930600-rid5976393.denovo.007, whole genome shotgun sequence	73760..74184	AY956829
	SPI-2	98.17	547 / 547	tRNA-valV	AAFAQL010000007.1 Salmonella enterica strain FDA1021172-S005-035 SAMN08930600-rid5976393.denovo.007, whole genome shotgun sequence	63675..64221	AY956830
	SPI-2	99.74	384 / 384	-	AAFAQL010000007.1 Salmonella enterica strain FDA1021172-S005-035 SAMN08930600-rid5976393.denovo.007, whole genome shotgun sequence	66136..66519	JN673269
	SPI-2	98.9	4633 / 4631	tRNA-valV	AAFAQL010000007.1 Salmonella enterica strain FDA1021172-S005-035 SAMN08930600-rid5976393.denovo.007, whole genome shotgun sequence	45732..50359	X99945
	SPI-2	98.56	1252 / 1252	tRNA-valV	AAFAQL010000007.1 Salmonella enterica strain FDA1021172-S005-035 SAMN08930600-rid5976393.denovo.007, whole genome shotgun sequence	62095..63346	Z95891
GCA_006279225.1	SPI-2	98.27	637 / 637	tRNA-valV	AAFAQM010000007.1 Salmonella enterica strain FDA1021172-S007-056 SAMN08930552-rid5976403.denovo.07, whole genome shotgun sequence	83095..83731	AY956826
	SPI-2	99.38	642 / 642	tRNA-valV	AAFAQM010000007.1 Salmonella enterica strain FDA1021172-S007-056 SAMN08930552-rid5976403.denovo.07, whole genome shotgun sequence	75785..76426	AY956827
	SPI-2	98.99	395 / 396	tRNA-valV	AAFAQM010000007.1 Salmonella enterica strain FDA1021172-S007-056 SAMN08930552-rid5976403.denovo.07, whole genome shotgun sequence	80418..80812	AY956828
	SPI-2	98.82	425 / 425	tRNA-valV	AAFAQM010000007.1 Salmonella enterica strain FDA1021172-S007-056 SAMN08930552-rid5976403.denovo.07, whole genome shotgun sequence	73760..74184	AY956829
	SPI-2	98.17	547 / 547	tRNA-valV	AAFAQM010000007.1 Salmonella enterica strain FDA1021172-S007-056 SAMN08930552-rid5976403.denovo.07, whole genome shotgun sequence	63675..64221	AY956830
	SPI-2	99.74	384 / 384	-	AAFAQM010000007.1 Salmonella enterica strain FDA1021172-S007-056 SAMN08930552-rid5976403.denovo.07, whole genome shotgun sequence	66136..66519	JN673269
	SPI-2	98.9	4633 / 4631	tRNA-valV	AAFAQM010000007.1 Salmonella enterica strain FDA1021172-S007-056 SAMN08930552-rid5976403.denovo.07, whole genome shotgun sequence	45732..50359	X99945
	SPI-2	98.56	1252 / 1252	tRNA-valV	AAFAQM010000007.1 Salmonella enterica strain FDA1021172-S007-056 SAMN08930552-rid5976403.denovo.07, whole genome shotgun sequence	62095..63346	Z95891
GCA_006320865.1	SPI-2	98.27	637 / 637	tRNA-valV	AAFDOE010000008.1 Salmonella enterica strain FDA1031138-S005-074 SAMN08783980-rid5954483.denovo.08, whole genome shotgun sequence	83095..83731	AY956826
	SPI-2	99.38	642 / 642	tRNA-valV	AAFDOE010000008.1 Salmonella enterica strain FDA1031138-S005-074 SAMN08783980-rid5954483.denovo.08, whole genome shotgun sequence	75785..76426	AY956827
	SPI-2	98.99	395 / 396	tRNA-valV	AAFDOE010000008.1 Salmonella enterica strain FDA1031138-S005-074 SAMN08783980-rid5954483.denovo.08, whole genome shotgun sequence	80418..80812	AY956828
	SPI-2	98.82	425 / 425	tRNA-valV	AAFDOE010000008.1 Salmonella enterica strain FDA1031138-S005-074 SAMN08783980-rid5954483.denovo.08, whole genome shotgun sequence	73760..74184	AY956829
	SPI-2	98.17	547 / 547	tRNA-valV	AAFDOE010000008.1 Salmonella enterica strain FDA1031138-S005-074 SAMN08783980-rid5954483.denovo.08, whole genome shotgun sequence	63675..64221	AY956830
	SPI-2	99.74	384 / 384	-	AAFDOE010000008.1 Salmonella enterica strain FDA1031138-S005-074 SAMN08783980-rid5954483.denovo.08, whole genome shotgun sequence	66136..66519	JN673269
	SPI-2	98.9	4633 / 4631	tRNA-valV	AAFDOE010000008.1 Salmonella enterica strain FDA1031138-S005-074 SAMN08783980-rid5954483.denovo.08, whole genome shotgun sequence	45732..50359	X99945
	SPI-2	98.56	1252 / 1252	tRNA-valV	AAFDOE010000008.1 Salmonella enterica strain FDA1031138-S005-074 SAMN08783980-rid5954483.denovo.08, whole genome shotgun sequence	62095..63346	Z95891
GCA_007151525.1	SPI-2	99.24	395 / 396	tRNA-valV	AAHDTY010000007.1 Salmonella enterica subsp. enterica serovar Kumasi strain 478540 SAMN09302470-rid4580273.denovo.007, whole genome shotgun sequence	4601..4995	AY956828
	SPI-2	99.38	323 / 425	tRNA-valV	AAHDTY010000143.1 Salmonella enterica subsp. enterica serovar Kumasi strain 478540 SAMN09302470-rid4580273.denovo.144, whole genome shotgun sequence	1526..1848	AY956829
	SPI-2	98.9	547 / 547	tRNA-valV	AAHDTY010000003.1 Salmonella enterica subsp. enterica serovar Kumasi strain 478540 SAMN09302470-rid4580273.denovo.003, whole genome shotgun sequence	142265..142811	AY956830
	SPI-2	99.74	384 / 384	-	AAHDTY010000123.1 Salmonella enterica subsp. enterica serovar Kumasi strain 478540 SAMN09302470-rid4580273.denovo.124, whole genome shotgun sequence	2988..3371	JN673269
	SPI-2	98.88	1252 / 1252	tRNA-valV	AAHDTY010000003.1 Salmonella enterica subsp. enterica serovar Kumasi strain 478540 SAMN09302470-rid4580273.denovo.003, whole genome shotgun sequence	140685..141936	Z95891
GCA_007342315.1	SPI-2	98.27	637 / 637	tRNA-valV	AAHRRI010000001.1 Salmonella enterica subsp. enterica serovar Kumasi strain FDA1083935-C001-009 SAMN10144502-rid6764023.denovo.001, whole genome shotgun sequence	197622..198258	AY956826
	SPI-2	99.38	642 / 642	tRNA-valV	AAHRRI010000001.1 Salmonella enterica subsp. enterica serovar Kumasi strain FDA1083935-C001-009 SAMN10144502-rid6764023.denovo.001, whole genome shotgun sequence	204927..205568	AY956827
	SPI-2	98.99	395 / 396	tRNA-valV	AAHRRI010000001.1 Salmonella enterica subsp. enterica serovar Kumasi strain FDA1083935-C001-009 SAMN10144502-rid6764023.denovo.001, whole genome shotgun sequence	200541..200935	AY956828
	SPI-2	98.82	425 / 425	tRNA-valV	AAHRRI010000001.1 Salmonella enterica subsp. enterica serovar Kumasi strain FDA1083935-C001-009 SAMN10144502-rid6764023.denovo.001, whole genome shotgun sequence	207169..207593	AY956829
	SPI-2	98.17	547 / 547	tRNA-valV	AAHRRI010000001.1 Salmonella enterica subsp. enterica serovar Kumasi strain FDA1083935-C001-009 SAMN10144502-rid6764023.denovo.001, whole genome shotgun sequence	217132..217678	AY956830
	SPI-2	99.74	384 / 384	-	AAHRRI010000001.1 Salmonella enterica subsp. enterica serovar Kumasi strain FDA1083935-C001-009 SAMN10144502-rid6764023.denovo.001, whole genome shotgun sequence	214834..215217	JN673269
	SPI-2	98.9	4633 / 4631	tRNA-valV	AAHRRI010000001.1 Salmonella enterica subsp. enterica serovar Kumasi strain FDA1083935-C001-009 SAMN10144502-rid6764023.denovo.001, whole genome shotgun sequence	230994..235621	X99945
	SPI-2	98.56	1252 / 1252	tRNA-valV	AAHRRI010000001.1 Salmonella enterica subsp. enterica serovar Kumasi strain FDA1083935-C001-009 SAMN10144502-rid6764023.denovo.001, whole genome shotgun sequence	218007..219258	Z95891
GCA_007491485.1	SPI-2	98.27	637 / 637	tRNA-valV	AAICMP010000001.1 Salmonella enterica strain CFSAN079773 SAMN08943181-rid5978843.denovo.01, whole genome shotgun sequence	361034..361670	AY956826
	SPI-2	99.38	642 / 642	tRNA-valV	AAICMP010000001.1 Salmonella enterica strain CFSAN079773 SAMN08943181-rid5978843.denovo.01, whole genome shotgun sequence	368339..368980	AY956827
	SPI-2	98.73	395 / 396	tRNA-valV	AAICMP010000001.1 Salmonella enterica strain CFSAN079773 SAMN08943181-rid5978843.denovo.01, whole genome shotgun sequence	363953..364347	AY956828
	SPI-2	98.82	425 / 425	tRNA-valV	AAICMP010000001.1 Salmonella enterica strain CFSAN079773 SAMN08943181-rid5978843.denovo.01, whole genome shotgun sequence	370581..371005	AY956829
	SPI-2	98.17	547 / 547	tRNA-valV	AAICMP010000001.1 Salmonella enterica strain CFSAN079773 SAMN08943181-rid5978843.denovo.01, whole genome shotgun sequence	380544..381090	AY956830
	SPI-2	99.74	384 / 384	-	AAICMP010000001.1 Salmonella enterica strain CFSAN079773 SAMN08943181-rid5978843.denovo.01, whole genome shotgun sequence	378246..378629	JN673269
	SPI-2	98.9	4633 / 4631	tRNA-valV	AAICMP010000001.1 Salmonella enterica strain CFSAN079773 SAMN08943181-rid5978843.denovo.01, whole genome shotgun sequence	394406..399033	X99945
	SPI-2	98.56	1252 / 1252	tRNA-valV	AAICMP010000001.1 Salmonella enterica strain CFSAN079773 SAMN08943181-rid5978843.denovo.01, whole genome shotgun sequence	381419..382670	Z95891
GCA_007492105.1	SPI-2	98.27	637 / 637	tRNA-valV	AAICOM010000008.1 Salmonella enterica strain FDA1021172-S004-025 SAMN08930447-rid5976313.denovo.08, whole genome shotgun sequence	110766..111402	AY956826
	SPI-2	99.38	642 / 642	tRNA-valV	AAICOM010000008.1 Salmonella enterica strain FDA1021172-S004-025 SAMN08930447-rid5976313.denovo.08, whole genome shotgun sequence	118071..118712	AY956827
	SPI-2	98.99	395 / 396	tRNA-valV	AAICOM010000008.1 Salmonella enterica strain FDA1021172-S004-025 SAMN08930447-rid5976313.denovo.08, whole genome shotgun sequence	113685..114079	AY956828
	SPI-2	98.82	425 / 425	tRNA-valV	AAICOM010000008.1 Salmonella enterica strain FDA1021172-S004-025 SAMN08930447-rid5976313.denovo.08, whole genome shotgun sequence	120313..120737	AY956829
	SPI-2	98.17	547 / 547	tRNA-valV	AAICOM010000008.1 Salmonella enterica strain FDA1021172-S004-025 SAMN08930447-rid5976313.denovo.08, whole genome shotgun sequence	130276..130822	AY956830
	SPI-2	99.74	384 / 384	-	AAICOM010000008.1 Salmonella enterica strain FDA1021172-S004-025 SAMN08930447-rid5976313.denovo.08, whole genome shotgun sequence	127978..128361	JN673269
	SPI-2	98.9	4633 / 4631	tRNA-valV	AAICOM010000008.1 Salmonella enterica strain FDA1021172-S004-025 SAMN08930447-rid5976313.denovo.08, whole genome shotgun sequence	144138..148765	X99945
	SPI-2	98.56	1252 / 1252	tRNA-valV	AAICOM010000008.1 Salmonella enterica strain FDA1021172-S004-025 SAMN08930447-rid5976313.denovo.08, whole genome shotgun sequence	131151..132402	Z95891
GCA_010459855.1	SPI-2	98.12	637 / 637	tRNA-valV	AANUQP010000014.1 Salmonella enterica subsp. enterica strain 83718 SAMN03475505-rid5056253.denovo.14, whole genome shotgun sequence	83095..83731	AY956826
	SPI-2	99.38	642 / 642	tRNA-valV	AANUQP010000014.1 Salmonella enterica subsp. enterica strain 83718 SAMN03475505-rid5056253.denovo.14, whole genome shotgun sequence	75785..76426	AY956827
	SPI-2	98.99	395 / 396	tRNA-valV	AANUQP010000014.1 Salmonella enterica subsp. enterica strain 83718 SAMN03475505-rid5056253.denovo.14, whole genome shotgun sequence	80418..80812	AY956828
	SPI-2	98.82	425 / 425	tRNA-valV	AANUQP010000014.1 Salmonella enterica subsp. enterica strain 83718 SAMN03475505-rid5056253.denovo.14, whole genome shotgun sequence	73760..74184	AY956829
	SPI-2	98.17	547 / 547	tRNA-valV	AANUQP010000014.1 Salmonella enterica subsp. enterica strain 83718 SAMN03475505-rid5056253.denovo.14, whole genome shotgun sequence	63675..64221	AY956830
	SPI-2	99.74	384 / 384	-	AANUQP010000014.1 Salmonella enterica subsp. enterica strain 83718 SAMN03475505-rid5056253.denovo.14, whole genome shotgun sequence	66136..66519	JN673269
	SPI-2	98.9	4633 / 4631	tRNA-valV	AANUQP010000014.1 Salmonella enterica subsp. enterica strain 83718 SAMN03475505-rid5056253.denovo.14, whole genome shotgun sequence	45732..50359	X99945
	SPI-2	98.56	1252 / 1252	tRNA-valV	AANUQP010000014.1 Salmonella enterica subsp. enterica strain 83718 SAMN03475505-rid5056253.denovo.14, whole genome shotgun sequence	62095..63346	Z95891
GCA_014759645.1	SPI-2	98.27	637 / 637	tRNA-valV	AAWIOZ010000012.1 Salmonella enterica subsp. enterica serovar Kumasi strain FDA389712 SAMN02844429-rid5029223.denovo.12, whole genome shotgun sequence	83095..83731	AY956826
	SPI-2	99.38	642 / 642	tRNA-valV	AAWIOZ010000012.1 Salmonella enterica subsp. enterica serovar Kumasi strain FDA389712 SAMN02844429-rid5029223.denovo.12, whole genome shotgun sequence	75785..76426	AY956827
	SPI-2	98.99	395 / 396	tRNA-valV	AAWIOZ010000012.1 Salmonella enterica subsp. enterica serovar Kumasi strain FDA389712 SAMN02844429-rid5029223.denovo.12, whole genome shotgun sequence	80418..80812	AY956828
	SPI-2	98.82	425 / 425	tRNA-valV	AAWIOZ010000012.1 Salmonella enterica subsp. enterica serovar Kumasi strain FDA389712 SAMN02844429-rid5029223.denovo.12, whole genome shotgun sequence	73760..74184	AY956829
	SPI-2	98.17	547 / 547	tRNA-valV	AAWIOZ010000012.1 Salmonella enterica subsp. enterica serovar Kumasi strain FDA389712 SAMN02844429-rid5029223.denovo.12, whole genome shotgun sequence	63675..64221	AY956830
	SPI-2	99.74	384 / 384	-	AAWIOZ010000012.1 Salmonella enterica subsp. enterica serovar Kumasi strain FDA389712 SAMN02844429-rid5029223.denovo.12, whole genome shotgun sequence	66136..66519	JN673269
	SPI-2	98.9	4633 / 4631	tRNA-valV	AAWIOZ010000012.1 Salmonella enterica subsp. enterica serovar Kumasi strain FDA389712 SAMN02844429-rid5029223.denovo.12, whole genome shotgun sequence	45732..50359	X99945
	SPI-2	98.56	1252 / 1252	tRNA-valV	AAWIOZ010000012.1 Salmonella enterica subsp. enterica serovar Kumasi strain FDA389712 SAMN02844429-rid5029223.denovo.12, whole genome shotgun sequence	62095..63346	Z95891
XXB410	SPI-2	98.27	637 / 637	tRNA-valV	3 length=444816 depth=0.93x	361027..361663	AY956826
	SPI-2	99.38	642 / 642	tRNA-valV	3 length=444816 depth=0.93x	368332..368973	AY956827
	SPI-2	98.99	395 / 396	tRNA-valV	3 length=444816 depth=0.93x	363946..364340	AY956828
	SPI-2	98.82	425 / 425	tRNA-valV	3 length=444816 depth=0.93x	370574..370998	AY956829
	SPI-2	98.17	547 / 547	tRNA-valV	3 length=444816 depth=0.93x	380537..381083	AY956830
	SPI-2	99.74	384 / 384	-	3 length=444816 depth=0.93x	378239..378622	JN673269
	SPI-2	98.9	4633 / 4631	tRNA-valV	3 length=444816 depth=0.93x	394399..399026	X99945
	SPI-2	98.56	1252 / 1252	tRNA-valV	3 length=444816 depth=0.93x	381412..382663	Z95891
GCA_003891815.1	SPI-3	99.05	738 / 738	tRNA_selC	RTVF01000027.1 Salmonella enterica strain FDA0994435-S002-019 SAMN09784619-rid6454103.denovo.27, whole genome shotgun sequence	47162..47899	AJ000509
	SPI-3	98.22	1517 / 1514	tRNA_selC	RTVF01000008.1 Salmonella enterica strain FDA0994435-S002-019 SAMN09784619-rid6454103.denovo.08, whole genome shotgun sequence	139462..140978	Y13864
GCA_004265565.1	SPI-3	99.05	738 / 738	tRNA_selC	AAAGEG010000031.1 Salmonella enterica subsp. enterica strain 83719 SAMN03473937-rid5053303.denovo.31, whole genome shotgun sequence	47430..48167	AJ000509
	SPI-3	98.22	1517 / 1514	tRNA_selC	AAAGEG010000012.1 Salmonella enterica subsp. enterica strain 83719 SAMN03473937-rid5053303.denovo.12, whole genome shotgun sequence	124179..125695	Y13864
GCA_005679155.1	SPI-3	99.05	738 / 738	tRNA_selC	AADNOH010000022.1 Salmonella enterica strain FDA1048245-S009-007 SAMN08930355-rid5978593.denovo.22, whole genome shotgun sequence	47162..47899	AJ000509
	SPI-3	98.22	1517 / 1514	tRNA_selC	AADNOH010000010.1 Salmonella enterica strain FDA1048245-S009-007 SAMN08930355-rid5978593.denovo.10, whole genome shotgun sequence	139460..140976	Y13864
GCA_005682805.1	SPI-3	99.05	738 / 738	tRNA_selC	AADNUZ010000023.1 Salmonella enterica strain FDA0994433-C001-021 SAMN09784574-rid6454093.denovo.23, whole genome shotgun sequence	47162..47899	AJ000509
	SPI-3	98.22	1517 / 1514	tRNA_selC	AADNUZ010000026.1 Salmonella enterica strain FDA0994433-C001-021 SAMN09784574-rid6454093.denovo.26, whole genome shotgun sequence	10708..12224	Y13864
GCA_005733055.1	SPI-3	99.05	738 / 738	tRNA_selC	AADRFK010000008.1 Salmonella enterica strain FDA1095595-C002-023 SAMN10879229-rid7230273.denovo.08, whole genome shotgun sequence	48291..49028	AJ000509
	SPI-3	97.73	12048 / 12819	tRNA-selC	AADRFK010000008.1 Salmonella enterica strain FDA1095595-C002-023 SAMN10879229-rid7230273.denovo.08, whole genome shotgun sequence	49534..61575	NC_006905
	SPI-3	98.22	1517 / 1514	tRNA_selC	AADRFK010000008.1 Salmonella enterica strain FDA1095595-C002-023 SAMN10879229-rid7230273.denovo.08, whole genome shotgun sequence	64870..66386	Y13864
GCA_005742235.1	SPI-3	99.05	738 / 738	tRNA_selC	AADSDD010000009.1 Salmonella enterica strain FDA1099766-002-003 SAMN11249385-rid7384713.denovo.09, whole genome shotgun sequence	53242..53979	AJ000509
	SPI-3	97.73	12048 / 12819	tRNA-selC	AADSDD010000009.1 Salmonella enterica strain FDA1099766-002-003 SAMN11249385-rid7384713.denovo.09, whole genome shotgun sequence	54485..66526	NC_006905
	SPI-3	98.22	1517 / 1514	tRNA_selC	AADSDD010000009.1 Salmonella enterica strain FDA1099766-002-003 SAMN11249385-rid7384713.denovo.09, whole genome shotgun sequence	69821..71337	Y13864
GCA_005743755.1	SPI-3	99.05	738 / 738	tRNA_selC	AADSDH010000010.1 Salmonella enterica strain FDA1099766-002-001 SAMN11249421-rid7384993.denovo.10, whole genome shotgun sequence	47162..47899	AJ000509
	SPI-3	97.73	12048 / 12819	tRNA-selC	AADSDH010000010.1 Salmonella enterica strain FDA1099766-002-001 SAMN11249421-rid7384993.denovo.10, whole genome shotgun sequence	48405..60446	NC_006905
	SPI-3	98.22	1517 / 1514	tRNA_selC	AADSDH010000010.1 Salmonella enterica strain FDA1099766-002-001 SAMN11249421-rid7384993.denovo.10, whole genome shotgun sequence	63741..65257	Y13864
GCA_005852425.1	SPI-3	99.05	738 / 738	tRNA_selC	AADYKB010000033.1 Salmonella enterica strain FDA1097800-S015-002 SAMN11407964-rid7497693.denovo.033, whole genome shotgun sequence	47162..47899	AJ000509
	SPI-3	98.22	1517 / 1514	tRNA_selC	AADYKB010000040.1 Salmonella enterica strain FDA1097800-S015-002 SAMN11407964-rid7497693.denovo.040, whole genome shotgun sequence	31369..32885	Y13864
GCA_005902525.1	SPI-3	99.05	738 / 738	tRNA_selC	AAEAPH010000020.1 Salmonella enterica subsp. diarizonae strain FDA1095595-C001-024 SAMN10879431-rid7230603.denovo.20, whole genome shotgun sequence	47162..47899	AJ000509
	SPI-3	98.22	1517 / 1514	tRNA_selC	AAEAPH010000010.1 Salmonella enterica subsp. diarizonae strain FDA1095595-C001-024 SAMN10879431-rid7230603.denovo.10, whole genome shotgun sequence	139460..140976	Y13864
GCA_006033055.1	SPI-3	99.59	738 / 738	tRNA_selC	AAEKAH010000027.1 Salmonella enterica strain FDA955948 SAMN05774058-rid5325743.denovo.027, whole genome shotgun sequence	46678..47415	AJ000509
	SPI-3	98.88	1515 / 1514	tRNA_selC	AAEKAH010000040.1 Salmonella enterica strain FDA955948 SAMN05774058-rid5325743.denovo.040, whole genome shotgun sequence	33802..35316	Y13864
GCA_006279105.1	SPI-3	99.05	738 / 738	tRNA_selC	AAFAQJ010000030.1 Salmonella enterica strain FDA1021172-S001-001 SAMN08930527-rid5976293.denovo.030, whole genome shotgun sequence	48291..49028	AJ000509
	SPI-3	98.22	1517 / 1514	tRNA_selC	AAFAQJ010000038.1 Salmonella enterica strain FDA1021172-S001-001 SAMN08930527-rid5976293.denovo.038, whole genome shotgun sequence	9604..11120	Y13864
GCA_006279205.1	SPI-3	99.05	738 / 738	tRNA_selC	AAFAQL010000030.1 Salmonella enterica strain FDA1021172-S005-035 SAMN08930600-rid5976393.denovo.030, whole genome shotgun sequence	47162..47899	AJ000509
	SPI-3	98.22	1517 / 1514	tRNA_selC	AAFAQL010000050.1 Salmonella enterica strain FDA1021172-S005-035 SAMN08930600-rid5976393.denovo.050, whole genome shotgun sequence	9613..11129	Y13864
GCA_006279225.1	SPI-3	99.05	738 / 738	tRNA_selC	AAFAQM010000013.1 Salmonella enterica strain FDA1021172-S007-056 SAMN08930552-rid5976403.denovo.13, whole genome shotgun sequence	48291..49028	AJ000509
	SPI-3	97.73	12048 / 12819	tRNA-selC	AAFAQM010000013.1 Salmonella enterica strain FDA1021172-S007-056 SAMN08930552-rid5976403.denovo.13, whole genome shotgun sequence	49534..61575	NC_006905
	SPI-3	98.22	1517 / 1514	tRNA_selC	AAFAQM010000013.1 Salmonella enterica strain FDA1021172-S007-056 SAMN08930552-rid5976403.denovo.13, whole genome shotgun sequence	64870..66386	Y13864
GCA_006320865.1	SPI-3	99.05	738 / 738	tRNA_selC	AAFDOE010000031.1 Salmonella enterica strain FDA1031138-S005-074 SAMN08783980-rid5954483.denovo.31, whole genome shotgun sequence	47162..47899	AJ000509
	SPI-3	98.22	1517 / 1514	tRNA_selC	AAFDOE010000034.1 Salmonella enterica strain FDA1031138-S005-074 SAMN08783980-rid5954483.denovo.34, whole genome shotgun sequence	10708..12224	Y13864
GCA_007151525.1	SPI-3	99.05	738 / 738	tRNA_selC	AAHDTY010000034.1 Salmonella enterica subsp. enterica serovar Kumasi strain 478540 SAMN09302470-rid4580273.denovo.034, whole genome shotgun sequence	40195..40932	AJ000509
	SPI-3	98.42	1517 / 1514	tRNA_selC	AAHDTY010000041.1 Salmonella enterica subsp. enterica serovar Kumasi strain 478540 SAMN09302470-rid4580273.denovo.041, whole genome shotgun sequence	31399..32915	Y13864
GCA_007342315.1	SPI-3	99.05	738 / 738	tRNA_selC	AAHRRI010000027.1 Salmonella enterica subsp. enterica serovar Kumasi strain FDA1083935-C001-009 SAMN10144502-rid6764023.denovo.027, whole genome shotgun sequence	47162..47899	AJ000509
	SPI-3	98.22	1517 / 1514	tRNA_selC	AAHRRI010000035.1 Salmonella enterica subsp. enterica serovar Kumasi strain FDA1083935-C001-009 SAMN10144502-rid6764023.denovo.035, whole genome shotgun sequence	31333..32849	Y13864
GCA_007491485.1	SPI-3	99.05	738 / 738	tRNA_selC	AAICMP010000013.1 Salmonella enterica strain CFSAN079773 SAMN08943181-rid5978843.denovo.13, whole genome shotgun sequence	53242..53979	AJ000509
	SPI-3	97.73	12048 / 12819	tRNA-selC	AAICMP010000013.1 Salmonella enterica strain CFSAN079773 SAMN08943181-rid5978843.denovo.13, whole genome shotgun sequence	54485..66526	NC_006905
	SPI-3	98.22	1517 / 1514	tRNA_selC	AAICMP010000013.1 Salmonella enterica strain CFSAN079773 SAMN08943181-rid5978843.denovo.13, whole genome shotgun sequence	69821..71337	Y13864
GCA_007492105.1	SPI-3	99.05	738 / 738	tRNA_selC	AAICOM010000021.1 Salmonella enterica strain FDA1021172-S004-025 SAMN08930447-rid5976313.denovo.21, whole genome shotgun sequence	47162..47899	AJ000509
	SPI-3	98.22	1517 / 1514	tRNA_selC	AAICOM010000012.1 Salmonella enterica strain FDA1021172-S004-025 SAMN08930447-rid5976313.denovo.12, whole genome shotgun sequence	139460..140976	Y13864
GCA_010459855.1	SPI-3	99.05	738 / 738	tRNA_selC	AANUQP010000028.1 Salmonella enterica subsp. enterica strain 83718 SAMN03475505-rid5056253.denovo.28, whole genome shotgun sequence	53242..53979	AJ000509
	SPI-3	98.22	1517 / 1514	tRNA_selC	AANUQP010000009.1 Salmonella enterica subsp. enterica strain 83718 SAMN03475505-rid5056253.denovo.09, whole genome shotgun sequence	124179..125695	Y13864
GCA_014759645.1	SPI-3	99.05	738 / 738	tRNA_selC	AAWIOZ010000006.1 Salmonella enterica subsp. enterica serovar Kumasi strain FDA389712 SAMN02844429-rid5029223.denovo.06, whole genome shotgun sequence	47183..47920	AJ000509
	SPI-3	97.73	12048 / 12819	tRNA-selC	AAWIOZ010000006.1 Salmonella enterica subsp. enterica serovar Kumasi strain FDA389712 SAMN02844429-rid5029223.denovo.06, whole genome shotgun sequence	48426..60467	NC_006905
	SPI-3	98.22	1517 / 1514	tRNA_selC	AAWIOZ010000006.1 Salmonella enterica subsp. enterica serovar Kumasi strain FDA389712 SAMN02844429-rid5029223.denovo.06, whole genome shotgun sequence	63762..65278	Y13864
XXB410	SPI-3	99.05	738 / 738	tRNA_selC	9 length=202628 depth=1.07x	154729..155466	AJ000509
	SPI-3	97.73	12048 / 12819	tRNA-selC	9 length=202628 depth=1.07x	142182..154223	NC_006905
	SPI-3	98.22	1517 / 1514	tRNA_selC	9 length=202628 depth=1.07x	137371..138887	Y13864
GCA_003891815.1	SPI-4	98.62	26699 / 26698	ssb-soxSR	RTVF01000013.1 Salmonella enterica strain FDA0994435-S002-019 SAMN09784619-rid6454103.denovo.13, whole genome shotgun sequence	26654..53350	NC_006905
GCA_004265565.1	SPI-4	98.44	23413 / 23411	ssb/soxSR	AAAGEG010000007.1 Salmonella enterica subsp. enterica strain 83719 SAMN03473937-rid5053303.denovo.07, whole genome shotgun sequence	475..23885	NC_003197
GCA_005679155.1	SPI-4	98.63	26699 / 26698	ssb-soxSR	AADNOH010000002.1 Salmonella enterica strain FDA1048245-S009-007 SAMN08930355-rid5978593.denovo.02, whole genome shotgun sequence	549871..576567	NC_006905
GCA_005682805.1	SPI-4	98.63	26699 / 26698	ssb-soxSR	AADNUZ010000015.1 Salmonella enterica strain FDA0994433-C001-021 SAMN09784574-rid6454093.denovo.15, whole genome shotgun sequence	26661..53357	NC_006905
GCA_005733055.1	SPI-4	98.62	26699 / 26698	ssb-soxSR	AADRFK010000014.1 Salmonella enterica strain FDA1095595-C002-023 SAMN10879229-rid7230273.denovo.14, whole genome shotgun sequence	37022..63718	NC_006905
GCA_005742235.1	SPI-4	98.63	26699 / 26698	ssb-soxSR	AADSDD010000004.1 Salmonella enterica strain FDA1099766-002-003 SAMN11249385-rid7384713.denovo.04, whole genome shotgun sequence	221421..248117	NC_006905
GCA_005743755.1	SPI-4	98.63	26699 / 26698	ssb-soxSR	AADSDH010000003.1 Salmonella enterica strain FDA1099766-002-001 SAMN11249421-rid7384993.denovo.03, whole genome shotgun sequence	221421..248117	NC_006905
GCA_005852425.1	SPI-4	98.44	23413 / 23411	ssb/soxSR	AADYKB010000013.1 Salmonella enterica strain FDA1097800-S015-002 SAMN11407964-rid7497693.denovo.013, whole genome shotgun sequence	487..23897	NC_003197
GCA_005902525.1	SPI-4	98.62	26699 / 26698	ssb-soxSR	AAEAPH010000009.1 Salmonella enterica subsp. diarizonae strain FDA1095595-C001-024 SAMN10879431-rid7230603.denovo.09, whole genome shotgun sequence	105971..132667	NC_006905
GCA_006033055.1	SPI-4	98.84	18021 / 26698	ssb-soxSR	AAEKAH010000080.1 Salmonella enterica strain FDA955948 SAMN05774058-rid5325743.denovo.080, whole genome shotgun sequence	1..18021	NC_006905
GCA_006279105.1	SPI-4	98.44	23276 / 23411	ssb/soxSR	AAFAQJ010000014.1 Salmonella enterica strain FDA1021172-S001-001 SAMN08930527-rid5976293.denovo.014, whole genome shotgun sequence	1..23274	NC_003197
GCA_006279205.1	SPI-4	98.44	23413 / 23411	ssb/soxSR	AAFAQL010000053.1 Salmonella enterica strain FDA1021172-S005-035 SAMN08930600-rid5976393.denovo.053, whole genome shotgun sequence	626..24036	NC_003197
GCA_006279225.1	SPI-4	98.68	22098 / 26698	ssb-soxSR	AAFAQM010000014.1 Salmonella enterica strain FDA1021172-S007-056 SAMN08930552-rid5976403.denovo.14, whole genome shotgun sequence	1..22097	NC_006905
GCA_006320865.1	SPI-4	98.62	26699 / 26698	ssb-soxSR	AAFDOE010000006.1 Salmonella enterica strain FDA1031138-S005-074 SAMN08783980-rid5954483.denovo.06, whole genome shotgun sequence	106005..132701	NC_006905
GCA_007342315.1	SPI-4	98.75	17419 / 26698	ssb-soxSR	AAHRRI010000081.1 Salmonella enterica subsp. enterica serovar Kumasi strain FDA1083935-C001-009 SAMN10144502-rid6764023.denovo.081, whole genome shotgun sequence	1..17419	NC_006905
GCA_007491485.1	SPI-4	98.63	26699 / 26698	ssb-soxSR	AAICMP010000003.1 Salmonella enterica strain CFSAN079773 SAMN08943181-rid5978843.denovo.03, whole genome shotgun sequence	221430..248126	NC_006905
GCA_007492105.1	SPI-4	98.63	26699 / 26698	ssb-soxSR	AAICOM010000001.1 Salmonella enterica strain FDA1021172-S004-025 SAMN08930447-rid5976313.denovo.01, whole genome shotgun sequence	430861..457557	NC_006905
GCA_010459855.1	SPI-4	98.63	26699 / 26698	ssb-soxSR	AANUQP010000005.1 Salmonella enterica subsp. enterica strain 83718 SAMN03475505-rid5056253.denovo.05, whole genome shotgun sequence	37019..63715	NC_006905
GCA_014759645.1	SPI-4	98.63	26699 / 26698	ssb-soxSR	AAWIOZ010000014.1 Salmonella enterica subsp. enterica serovar Kumasi strain FDA389712 SAMN02844429-rid5029223.denovo.14, whole genome shotgun sequence	26651..53347	NC_006905
XXB410	SPI-4	98.67	21055 / 26698	ssb-soxSR	13 length=126841 depth=1.08x	105788..126841	NC_006905
GCA_003891815.1	SPI-5	97.39	7476 / 9739	tRNA-serT	RTVF01000017.1 Salmonella enterica strain FDA0994435-S002-019 SAMN09784619-rid6454103.denovo.17, whole genome shotgun sequence	37346..44818	AF060858
GCA_004265565.1	SPI-5	98.27	6884 / 9069	tRNA-serT	AAAGEG010000037.1 Salmonella enterica subsp. enterica strain 83719 SAMN03473937-rid5053303.denovo.37, whole genome shotgun sequence	40108..46991	NC_003197
GCA_005679155.1	SPI-5	97.39	7476 / 9739	tRNA-serT	AADNOH010000023.1 Salmonella enterica strain FDA1048245-S009-007 SAMN08930355-rid5978593.denovo.23, whole genome shotgun sequence	2160..9632	AF060858
GCA_005682805.1	SPI-5	97.39	7476 / 9739	tRNA-serT	AADNUZ010000024.1 Salmonella enterica strain FDA0994433-C001-021 SAMN09784574-rid6454093.denovo.24, whole genome shotgun sequence	2160..9632	AF060858
GCA_005733055.1	SPI-5	97.39	7476 / 9739	tRNA-serT	AADRFK010000019.1 Salmonella enterica strain FDA1095595-C002-023 SAMN10879229-rid7230273.denovo.19, whole genome shotgun sequence	40108..47580	AF060858
GCA_005742235.1	SPI-5	97.38	7476 / 9739	tRNA-serT	AADSDD010000008.1 Salmonella enterica strain FDA1099766-002-003 SAMN11249385-rid7384713.denovo.08, whole genome shotgun sequence	40108..47580	AF060858
GCA_005743755.1	SPI-5	97.38	7476 / 9739	tRNA-serT	AADSDH010000006.1 Salmonella enterica strain FDA1099766-002-001 SAMN11249421-rid7384993.denovo.06, whole genome shotgun sequence	40108..47580	AF060858
GCA_005852425.1	SPI-5	97.39	7476 / 9739	tRNA-serT	AADYKB010000035.1 Salmonella enterica strain FDA1097800-S015-002 SAMN11407964-rid7497693.denovo.035, whole genome shotgun sequence	2160..9632	AF060858
GCA_005902525.1	SPI-5	97.39	7476 / 9739	tRNA-serT	AAEAPH010000017.1 Salmonella enterica subsp. diarizonae strain FDA1095595-C001-024 SAMN10879431-rid7230603.denovo.17, whole genome shotgun sequence	40108..47580	AF060858
GCA_006033055.1	SPI-5	98.5	7412 / 9739	tRNA-serT	AAEKAH010000104.1 Salmonella enterica strain FDA955948 SAMN05774058-rid5325743.denovo.104, whole genome shotgun sequence	3056..10464	AF060858
GCA_006279105.1	SPI-5	97.39	7476 / 9739	tRNA-serT	AAFAQJ010000060.1 Salmonella enterica strain FDA1021172-S001-001 SAMN08930527-rid5976293.denovo.060, whole genome shotgun sequence	2160..9632	AF060858
GCA_006279205.1	SPI-5	97.39	7476 / 9739	tRNA-serT	AAFAQL010000032.1 Salmonella enterica strain FDA1021172-S005-035 SAMN08930600-rid5976393.denovo.032, whole genome shotgun sequence	2160..9632	AF060858
GCA_006279225.1	SPI-5	97.39	7476 / 9739	tRNA-serT	AAFAQM010000059.1 Salmonella enterica strain FDA1021172-S007-056 SAMN08930552-rid5976403.denovo.59, whole genome shotgun sequence	2163..9635	AF060858
GCA_006320865.1	SPI-5	97.39	7476 / 9739	tRNA-serT	AAFDOE010000019.1 Salmonella enterica strain FDA1031138-S005-074 SAMN08783980-rid5954483.denovo.19, whole genome shotgun sequence	37422..44894	AF060858
GCA_007151525.1	SPI-5	98.3	6883 / 9069	tRNA-serT	AAHDTY010000038.1 Salmonella enterica subsp. enterica serovar Kumasi strain 478540 SAMN09302470-rid4580273.denovo.038, whole genome shotgun sequence	477..7357	NC_003197
GCA_007342315.1	SPI-5	97.52	7287 / 9739	tRNA-serT	AAHRRI010000088.1 Salmonella enterica subsp. enterica serovar Kumasi strain FDA1083935-C001-009 SAMN10144502-rid6764023.denovo.088, whole genome shotgun sequence	3076..10359	AF060858
GCA_007491485.1	SPI-5	97.39	7476 / 9739	tRNA-serT	AAICMP010000020.1 Salmonella enterica strain CFSAN079773 SAMN08943181-rid5978843.denovo.20, whole genome shotgun sequence	37449..44921	AF060858
GCA_007492105.1	SPI-5	97.39	7476 / 9739	tRNA-serT	AAICOM010000022.1 Salmonella enterica strain FDA1021172-S004-025 SAMN08930447-rid5976313.denovo.22, whole genome shotgun sequence	2160..9632	AF060858
GCA_010459855.1	SPI-5	97.39	7476 / 9739	tRNA-serT	AANUQP010000026.1 Salmonella enterica subsp. enterica strain 83718 SAMN03475505-rid5056253.denovo.26, whole genome shotgun sequence	40110..47582	AF060858
GCA_014759645.1	SPI-5	97.39	7476 / 9739	tRNA-serT	AAWIOZ010000011.1 Salmonella enterica subsp. enterica serovar Kumasi strain FDA389712 SAMN02844429-rid5029223.denovo.11, whole genome shotgun sequence	101793..109265	AF060858
XXB410	SPI-5	97.39	7476 / 9739	tRNA-serT	10 length=155621 depth=0.94x	108039..115511	AF060858
GCA_003891815.1	SPI-9	98.45	12647 / 15696	Not_published	RTVF01000003.1 Salmonella enterica strain FDA0994435-S002-019 SAMN09784619-rid6454103.denovo.03, whole genome shotgun sequence	59786..72432	NC_003198
GCA_004265565.1	SPI-9	98.46	12647 / 15696	Not_published	AAAGEG010000033.1 Salmonella enterica subsp. enterica strain 83719 SAMN03473937-rid5053303.denovo.33, whole genome shotgun sequence	29495..42141	NC_003198
GCA_005679155.1	SPI-9	98.45	12647 / 15696	Not_published	AADNOH010000001.1 Salmonella enterica strain FDA1048245-S009-007 SAMN08930355-rid5978593.denovo.01, whole genome shotgun sequence	29494..42140	NC_003198
GCA_005682805.1	SPI-9	98.45	12647 / 15696	Not_published	AADNUZ010000001.1 Salmonella enterica strain FDA0994433-C001-021 SAMN09784574-rid6454093.denovo.01, whole genome shotgun sequence	29494..42140	NC_003198
GCA_005733055.1	SPI-9	98.45	12647 / 15696	Not_published	AADRFK010000009.1 Salmonella enterica strain FDA1095595-C002-023 SAMN10879229-rid7230273.denovo.09, whole genome shotgun sequence	4032..16678	NC_003198
GCA_005742235.1	SPI-9	98.45	12647 / 15696	Not_published	AADSDD010000010.1 Salmonella enterica strain FDA1099766-002-003 SAMN11249385-rid7384713.denovo.10, whole genome shotgun sequence	168371..181017	NC_003198
GCA_005743755.1	SPI-9	98.45	12647 / 15696	Not_published	AADSDH010000009.1 Salmonella enterica strain FDA1099766-002-001 SAMN11249421-rid7384993.denovo.09, whole genome shotgun sequence	168371..181017	NC_003198
GCA_005852425.1	SPI-9	98.45	12647 / 15696	Not_published	AADYKB010000060.1 Salmonella enterica strain FDA1097800-S015-002 SAMN11407964-rid7497693.denovo.060, whole genome shotgun sequence	4043..16689	NC_003198
GCA_005902525.1	SPI-9	98.45	12647 / 15696	Not_published	AAEAPH010000004.1 Salmonella enterica subsp. diarizonae strain FDA1095595-C001-024 SAMN10879431-rid7230603.denovo.04, whole genome shotgun sequence	29494..42140	NC_003198
GCA_006033055.1	SPI-9	98.58	12647 / 15696	Not_published	AAEKAH010000079.1 Salmonella enterica strain FDA955948 SAMN05774058-rid5325743.denovo.079, whole genome shotgun sequence	3950..16596	NC_003198
GCA_006279105.1	SPI-9	98.45	12647 / 15696	Not_published	AAFAQJ010000035.1 Salmonella enterica strain FDA1021172-S001-001 SAMN08930527-rid5976293.denovo.035, whole genome shotgun sequence	18293..30939	NC_003198
GCA_006279205.1	SPI-9	98.45	12647 / 15696	Not_published	AAFAQL010000012.1 Salmonella enterica strain FDA1021172-S005-035 SAMN08930600-rid5976393.denovo.012, whole genome shotgun sequence	29494..42140	NC_003198
GCA_006279225.1	SPI-9	98.45	12647 / 15696	Not_published	AAFAQM010000004.1 Salmonella enterica strain FDA1021172-S007-056 SAMN08930552-rid5976403.denovo.04, whole genome shotgun sequence	4119..16765	NC_003198
GCA_006320865.1	SPI-9	98.45	12647 / 15696	Not_published	AAFDOE010000001.1 Salmonella enterica strain FDA1031138-S005-074 SAMN08783980-rid5954483.denovo.01, whole genome shotgun sequence	29494..42140	NC_003198
GCA_007151525.1	SPI-9	98.27	12647 / 15696	Not_published	AAHDTY010000011.1 Salmonella enterica subsp. enterica serovar Kumasi strain 478540 SAMN09302470-rid4580273.denovo.011, whole genome shotgun sequence	3942..16588	NC_003198
GCA_007342315.1	SPI-9	98.45	12647 / 15696	Not_published	AAHRRI010000050.1 Salmonella enterica subsp. enterica serovar Kumasi strain FDA1083935-C001-009 SAMN10144502-rid6764023.denovo.050, whole genome shotgun sequence	4076..16722	NC_003198
GCA_007491485.1	SPI-9	98.45	12647 / 15696	Not_published	AAICMP010000007.1 Salmonella enterica strain CFSAN079773 SAMN08943181-rid5978843.denovo.07, whole genome shotgun sequence	29494..42140	NC_003198
GCA_007492105.1	SPI-9	98.45	12647 / 15696	Not_published	AAICOM010000003.1 Salmonella enterica strain FDA1021172-S004-025 SAMN08930447-rid5976313.denovo.03, whole genome shotgun sequence	29494..42140	NC_003198
GCA_010459855.1	SPI-9	98.46	12647 / 15696	Not_published	AANUQP010000035.1 Salmonella enterica subsp. enterica strain 83718 SAMN03475505-rid5056253.denovo.35, whole genome shotgun sequence	29495..42141	NC_003198
GCA_014759645.1	SPI-9	98.45	12647 / 15696	Not_published	AAWIOZ010000003.1 Salmonella enterica subsp. enterica serovar Kumasi strain FDA389712 SAMN02844429-rid5029223.denovo.03, whole genome shotgun sequence	50592..63238	NC_003198
XXB410	SPI-9	98.45	12647 / 15696	Not_published	1 length=594055 depth=1.00x	552042..564688	NC_003198
GCA_003891815.1	SPI-13	99.11	338 / 338	tRNA-pheV	RTVF01000018.1 Salmonella enterica strain FDA0994435-S002-019 SAMN09784619-rid6454103.denovo.18, whole genome shotgun sequence	15117..15454	AY956832
	SPI-13	99.5	404 / 404	tRNA-pheV	RTVF01000018.1 Salmonella enterica strain FDA0994435-S002-019 SAMN09784619-rid6454103.denovo.18, whole genome shotgun sequence	15762..16165	AY956833
	SPI-13	99.12	341 / 341	tRNA-pheV	RTVF01000018.1 Salmonella enterica strain FDA0994435-S002-019 SAMN09784619-rid6454103.denovo.18, whole genome shotgun sequence	17532..17872	AY956834
GCA_004265565.1	SPI-13	99.11	338 / 338	tRNA-pheV	AAAGEG010000022.1 Salmonella enterica subsp. enterica strain 83719 SAMN03473937-rid5053303.denovo.22, whole genome shotgun sequence	15123..15460	AY956832
	SPI-13	99.5	404 / 404	tRNA-pheV	AAAGEG010000022.1 Salmonella enterica subsp. enterica strain 83719 SAMN03473937-rid5053303.denovo.22, whole genome shotgun sequence	15768..16171	AY956833
	SPI-13	99.12	341 / 341	tRNA-pheV	AAAGEG010000022.1 Salmonella enterica subsp. enterica strain 83719 SAMN03473937-rid5053303.denovo.22, whole genome shotgun sequence	17538..17878	AY956834
GCA_005679155.1	SPI-13	99.11	338 / 338	tRNA-pheV	AADNOH010000001.1 Salmonella enterica strain FDA1048245-S009-007 SAMN08930355-rid5978593.denovo.01, whole genome shotgun sequence	411722..412059	AY956832
	SPI-13	99.5	404 / 404	tRNA-pheV	AADNOH010000001.1 Salmonella enterica strain FDA1048245-S009-007 SAMN08930355-rid5978593.denovo.01, whole genome shotgun sequence	411011..411414	AY956833
	SPI-13	99.12	341 / 341	tRNA-pheV	AADNOH010000001.1 Salmonella enterica strain FDA1048245-S009-007 SAMN08930355-rid5978593.denovo.01, whole genome shotgun sequence	409304..409644	AY956834
GCA_005682805.1	SPI-13	99.11	338 / 338	tRNA-pheV	AADNUZ010000001.1 Salmonella enterica strain FDA0994433-C001-021 SAMN09784574-rid6454093.denovo.01, whole genome shotgun sequence	411722..412059	AY956832
	SPI-13	99.5	404 / 404	tRNA-pheV	AADNUZ010000001.1 Salmonella enterica strain FDA0994433-C001-021 SAMN09784574-rid6454093.denovo.01, whole genome shotgun sequence	411011..411414	AY956833
	SPI-13	99.12	341 / 341	tRNA-pheV	AADNUZ010000001.1 Salmonella enterica strain FDA0994433-C001-021 SAMN09784574-rid6454093.denovo.01, whole genome shotgun sequence	409304..409644	AY956834
GCA_005733055.1	SPI-13	99.11	338 / 338	tRNA-pheV	AADRFK010000002.1 Salmonella enterica strain FDA1095595-C002-023 SAMN10879229-rid7230273.denovo.02, whole genome shotgun sequence	183253..183590	AY956832
	SPI-13	99.5	404 / 404	tRNA-pheV	AADRFK010000002.1 Salmonella enterica strain FDA1095595-C002-023 SAMN10879229-rid7230273.denovo.02, whole genome shotgun sequence	182542..182945	AY956833
	SPI-13	99.12	341 / 341	tRNA-pheV	AADRFK010000002.1 Salmonella enterica strain FDA1095595-C002-023 SAMN10879229-rid7230273.denovo.02, whole genome shotgun sequence	180835..181175	AY956834
GCA_005742235.1	SPI-13	99.11	338 / 338	tRNA-pheV	AADSDD010000016.1 Salmonella enterica strain FDA1099766-002-003 SAMN11249385-rid7384713.denovo.16, whole genome shotgun sequence	15120..15457	AY956832
	SPI-13	99.5	404 / 404	tRNA-pheV	AADSDD010000016.1 Salmonella enterica strain FDA1099766-002-003 SAMN11249385-rid7384713.denovo.16, whole genome shotgun sequence	15765..16168	AY956833
	SPI-13	98.83	341 / 341	tRNA-pheV	AADSDD010000016.1 Salmonella enterica strain FDA1099766-002-003 SAMN11249385-rid7384713.denovo.16, whole genome shotgun sequence	17535..17875	AY956834
GCA_005743755.1	SPI-13	99.11	338 / 338	tRNA-pheV	AADSDH010000017.1 Salmonella enterica strain FDA1099766-002-001 SAMN11249421-rid7384993.denovo.17, whole genome shotgun sequence	15119..15456	AY956832
	SPI-13	99.5	404 / 404	tRNA-pheV	AADSDH010000017.1 Salmonella enterica strain FDA1099766-002-001 SAMN11249421-rid7384993.denovo.17, whole genome shotgun sequence	15764..16167	AY956833
	SPI-13	98.83	341 / 341	tRNA-pheV	AADSDH010000017.1 Salmonella enterica strain FDA1099766-002-001 SAMN11249421-rid7384993.denovo.17, whole genome shotgun sequence	17534..17874	AY956834
GCA_005852425.1	SPI-13	99.11	338 / 338	tRNA-pheV	AADYKB010000017.1 Salmonella enterica strain FDA1097800-S015-002 SAMN11407964-rid7497693.denovo.017, whole genome shotgun sequence	11890..12227	AY956832
	SPI-13	99.5	404 / 404	tRNA-pheV	AADYKB010000017.1 Salmonella enterica strain FDA1097800-S015-002 SAMN11407964-rid7497693.denovo.017, whole genome shotgun sequence	12535..12938	AY956833
	SPI-13	99.12	341 / 341	tRNA-pheV	AADYKB010000017.1 Salmonella enterica strain FDA1097800-S015-002 SAMN11407964-rid7497693.denovo.017, whole genome shotgun sequence	14305..14645	AY956834
GCA_005902525.1	SPI-13	99.11	338 / 338	tRNA-pheV	AAEAPH010000004.1 Salmonella enterica subsp. diarizonae strain FDA1095595-C001-024 SAMN10879431-rid7230603.denovo.04, whole genome shotgun sequence	412388..412725	AY956832
	SPI-13	99.5	404 / 404	tRNA-pheV	AAEAPH010000004.1 Salmonella enterica subsp. diarizonae strain FDA1095595-C001-024 SAMN10879431-rid7230603.denovo.04, whole genome shotgun sequence	411677..412080	AY956833
	SPI-13	99.12	341 / 341	tRNA-pheV	AAEAPH010000004.1 Salmonella enterica subsp. diarizonae strain FDA1095595-C001-024 SAMN10879431-rid7230603.denovo.04, whole genome shotgun sequence	409970..410310	AY956834
GCA_006033055.1	SPI-13	98.82	338 / 338	tRNA-pheV	AAEKAH010000005.1 Salmonella enterica strain FDA955948 SAMN05774058-rid5325743.denovo.005, whole genome shotgun sequence	67644..67981	AY956832
	SPI-13	100	404 / 404	tRNA-pheV	AAEKAH010000005.1 Salmonella enterica strain FDA955948 SAMN05774058-rid5325743.denovo.005, whole genome shotgun sequence	66933..67336	AY956833
	SPI-13	100	341 / 341	tRNA-pheV	AAEKAH010000005.1 Salmonella enterica strain FDA955948 SAMN05774058-rid5325743.denovo.005, whole genome shotgun sequence	65225..65565	AY956834
GCA_006279105.1	SPI-13	99.11	338 / 338	tRNA-pheV	AAFAQJ010000037.1 Salmonella enterica strain FDA1021172-S001-001 SAMN08930527-rid5976293.denovo.037, whole genome shotgun sequence	12009..12346	AY956832
	SPI-13	99.5	404 / 404	tRNA-pheV	AAFAQJ010000037.1 Salmonella enterica strain FDA1021172-S001-001 SAMN08930527-rid5976293.denovo.037, whole genome shotgun sequence	12654..13057	AY956833
	SPI-13	99.12	341 / 341	tRNA-pheV	AAFAQJ010000037.1 Salmonella enterica strain FDA1021172-S001-001 SAMN08930527-rid5976293.denovo.037, whole genome shotgun sequence	14424..14764	AY956834
GCA_006279205.1	SPI-13	99.11	338 / 338	tRNA-pheV	AAFAQL010000019.1 Salmonella enterica strain FDA1021172-S005-035 SAMN08930600-rid5976393.denovo.019, whole genome shotgun sequence	11998..12335	AY956832
	SPI-13	99.5	404 / 404	tRNA-pheV	AAFAQL010000019.1 Salmonella enterica strain FDA1021172-S005-035 SAMN08930600-rid5976393.denovo.019, whole genome shotgun sequence	12643..13046	AY956833
	SPI-13	99.12	341 / 341	tRNA-pheV	AAFAQL010000019.1 Salmonella enterica strain FDA1021172-S005-035 SAMN08930600-rid5976393.denovo.019, whole genome shotgun sequence	14413..14753	AY956834
GCA_006279225.1	SPI-13	99.11	338 / 338	tRNA-pheV	AAFAQM010000062.1 Salmonella enterica strain FDA1021172-S007-056 SAMN08930552-rid5976403.denovo.62, whole genome shotgun sequence	15123..15460	AY956832
	SPI-13	99.5	404 / 404	tRNA-pheV	AAFAQM010000062.1 Salmonella enterica strain FDA1021172-S007-056 SAMN08930552-rid5976403.denovo.62, whole genome shotgun sequence	15768..16171	AY956833
	SPI-13	99.12	341 / 341	tRNA-pheV	AAFAQM010000062.1 Salmonella enterica strain FDA1021172-S007-056 SAMN08930552-rid5976403.denovo.62, whole genome shotgun sequence	17538..17878	AY956834
GCA_006320865.1	SPI-13	99.11	338 / 338	tRNA-pheV	AAFDOE010000001.1 Salmonella enterica strain FDA1031138-S005-074 SAMN08783980-rid5954483.denovo.01, whole genome shotgun sequence	444902..445239	AY956832
	SPI-13	99.5	404 / 404	tRNA-pheV	AAFDOE010000001.1 Salmonella enterica strain FDA1031138-S005-074 SAMN08783980-rid5954483.denovo.01, whole genome shotgun sequence	444191..444594	AY956833
	SPI-13	99.12	341 / 341	tRNA-pheV	AAFDOE010000001.1 Salmonella enterica strain FDA1031138-S005-074 SAMN08783980-rid5954483.denovo.01, whole genome shotgun sequence	442484..442824	AY956834
GCA_007151525.1	SPI-13	98.52	338 / 338	tRNA-pheV	AAHDTY010000014.1 Salmonella enterica subsp. enterica serovar Kumasi strain 478540 SAMN09302470-rid4580273.denovo.014, whole genome shotgun sequence	74812..75149	AY956832
	SPI-13	100	404 / 404	tRNA-pheV	AAHDTY010000014.1 Salmonella enterica subsp. enterica serovar Kumasi strain 478540 SAMN09302470-rid4580273.denovo.014, whole genome shotgun sequence	74101..74504	AY956833
	SPI-13	99.71	341 / 341	tRNA-pheV	AAHDTY010000014.1 Salmonella enterica subsp. enterica serovar Kumasi strain 478540 SAMN09302470-rid4580273.denovo.014, whole genome shotgun sequence	72393..72733	AY956834
GCA_007342315.1	SPI-13	99.11	338 / 338	tRNA-pheV	AAHRRI010000026.1 Salmonella enterica subsp. enterica serovar Kumasi strain FDA1083935-C001-009 SAMN10144502-rid6764023.denovo.026, whole genome shotgun sequence	11883..12220	AY956832
	SPI-13	99.5	404 / 404	tRNA-pheV	AAHRRI010000026.1 Salmonella enterica subsp. enterica serovar Kumasi strain FDA1083935-C001-009 SAMN10144502-rid6764023.denovo.026, whole genome shotgun sequence	12528..12931	AY956833
	SPI-13	98.83	341 / 341	tRNA-pheV	AAHRRI010000026.1 Salmonella enterica subsp. enterica serovar Kumasi strain FDA1083935-C001-009 SAMN10144502-rid6764023.denovo.026, whole genome shotgun sequence	14298..14638	AY956834
GCA_007491485.1	SPI-13	99.11	338 / 338	tRNA-pheV	AAICMP010000017.1 Salmonella enterica strain CFSAN079773 SAMN08943181-rid5978843.denovo.17, whole genome shotgun sequence	15112..15449	AY956832
	SPI-13	99.5	404 / 404	tRNA-pheV	AAICMP010000017.1 Salmonella enterica strain CFSAN079773 SAMN08943181-rid5978843.denovo.17, whole genome shotgun sequence	15757..16160	AY956833
	SPI-13	98.83	341 / 341	tRNA-pheV	AAICMP010000017.1 Salmonella enterica strain CFSAN079773 SAMN08943181-rid5978843.denovo.17, whole genome shotgun sequence	17527..17867	AY956834
GCA_007492105.1	SPI-13	99.11	338 / 338	tRNA-pheV	AAICOM010000002.1 Salmonella enterica strain FDA1021172-S004-025 SAMN08930447-rid5976313.denovo.02, whole genome shotgun sequence	283775..284112	AY956832
	SPI-13	99.5	404 / 404	tRNA-pheV	AAICOM010000002.1 Salmonella enterica strain FDA1021172-S004-025 SAMN08930447-rid5976313.denovo.02, whole genome shotgun sequence	284420..284823	AY956833
	SPI-13	99.12	341 / 341	tRNA-pheV	AAICOM010000002.1 Salmonella enterica strain FDA1021172-S004-025 SAMN08930447-rid5976313.denovo.02, whole genome shotgun sequence	286190..286530	AY956834
GCA_010459855.1	SPI-13	99.11	338 / 338	tRNA-pheV	AANUQP010000023.1 Salmonella enterica subsp. enterica strain 83718 SAMN03475505-rid5056253.denovo.23, whole genome shotgun sequence	15115..15452	AY956832
	SPI-13	99.5	404 / 404	tRNA-pheV	AANUQP010000023.1 Salmonella enterica subsp. enterica strain 83718 SAMN03475505-rid5056253.denovo.23, whole genome shotgun sequence	15760..16163	AY956833
	SPI-13	99.12	341 / 341	tRNA-pheV	AANUQP010000023.1 Salmonella enterica subsp. enterica strain 83718 SAMN03475505-rid5056253.denovo.23, whole genome shotgun sequence	17530..17870	AY956834
GCA_014759645.1	SPI-13	99.11	338 / 338	tRNA-pheV	AAWIOZ010000021.1 Salmonella enterica subsp. enterica serovar Kumasi strain FDA389712 SAMN02844429-rid5029223.denovo.21, whole genome shotgun sequence	15118..15455	AY956832
	SPI-13	99.5	404 / 404	tRNA-pheV	AAWIOZ010000021.1 Salmonella enterica subsp. enterica serovar Kumasi strain FDA389712 SAMN02844429-rid5029223.denovo.21, whole genome shotgun sequence	15763..16166	AY956833
	SPI-13	99.12	341 / 341	tRNA-pheV	AAWIOZ010000021.1 Salmonella enterica subsp. enterica serovar Kumasi strain FDA389712 SAMN02844429-rid5029223.denovo.21, whole genome shotgun sequence	17533..17873	AY956834
XXB410	SPI-13	99.11	338 / 338	tRNA-pheV	1 length=594055 depth=1.00x	181334..181671	AY956832
	SPI-13	99.5	404 / 404	tRNA-pheV	1 length=594055 depth=1.00x	181979..182382	AY956833
	SPI-13	99.12	341 / 341	tRNA-pheV	1 length=594055 depth=1.00x	183749..184089	AY956834
GCA_006033055.1	SPI-14	99.8	501 / 501	Not_published	AAEKAH010000060.1 Salmonella enterica strain FDA955948 SAMN05774058-rid5325743.denovo.060, whole genome shotgun sequence	561..1061	AY956835
	SPI-14	99.55	441 / 441	Not_published	AAEKAH010000060.1 Salmonella enterica strain FDA955948 SAMN05774058-rid5325743.denovo.060, whole genome shotgun sequence	6136..6576	AY956836

## Sheet: S4
Table S4. Antimicrobial susceptibility profile of S. Kumasi isolate XXB410
Class	Antimicrobial agent	MIC (µg/mL)	Interpretation*
Aminoglycosides	Amikacin	1	S
	Gentamicin	2	S
β-lactam/β-lactamase inhibitor combinations	Ampicillin/sulbactam	<1	S
	Amoxicillin/clavulanic acid	<2/1	S
Cephalosporins	Cefepime	<1	S
	Cefotaxime	1	S
	Cefoxitin	<1	S
	Ceftazidime	<1	S
	Ceftiofur	<1	S
	Cefazolin	1	S
	Cefuroxime	2	S
Folate pathway inhibitor	Trimethoprim-sulfamethoxazole	<0.25/4.75	S
Macrolides	Azithromycin	4	S
Tetracyclines	Tetracycline	<1	S
Carbapenems	Imipenem	0.25	S
Penicillins	Ampicillin	1	S
Phenicols	Chloramphenicol	4	S
Quinolones	Ciprofloxacin	<0.03	S
	Nalidixic acid	<2	S
Polymyxins	Polymyxin B	0.5	S
* Interpretation based on CLSI 2023, M100-S33
